# Supplementary material for: (E)-1,1′-Dibutyl-3,3′-biindolinyl­idene-2,2′-dione
Source: Acta Crystallogr Sect E Struct Rep Online. 2010 Dec 8;67(Pt 1):o52. doi: 10.1107/S160053681005066X (PMC3050316; doi:10.1107/S160053681005066X)
Supplement: Supplementary file 1 [file e-67-00o52-sup1.cif]

##############################################################################
###                                                                        ###
###        Electronic paper (Acta Crystallographica Section E)             ###
###                                                                        ###
##############################################################################
#                                                                            #
# This CIF contains the data in a paper accepted for publication in Acta     #
# Crystallographica Section E. It conforms to the requirements of Notes      #
# for Authors for Section E, and has been peer reviewed under the auspices   #
# of the IUCr Commission on Journals.                                        #
#                                                                            #
# Full details of the Crystallographic Information File format               #
# are given in the paper "The Crystallographic Information File (CIF):       #
# a New Standard Archive File for Crystallography" by S. R. Hall, F. H.      #
# Allen and I. D. Brown [Acta Cryst. (1991), A47, 655-685].                  #
#                                                                            #
# The current version of the core CIF dictionary is obtainable from          #
# ftp://ftp.iucr.org/pub/cif_core.dic. The current version number is 2.4.    #
#                                                                            #
# Software is freely available for graphical display of the structure(s) in  #
# this CIF.  For information consult the CIF home page http://www.iucr.org/  #
# cif/home.html                                                              #
#                                                                            #
# This file may be used for bona fide research purposes within the           #
# scientific community so long as proper attribution is given to the journal # 
# article from which it was obtained.                                        #
#                                                                            #
##############################################################################
                                             
data_I
_audit_creation_method     SHELXL-97
_chemical_name_systematic
;
(<i>E</i>)-1,1'-Dibutyl-3,3'-biindolinylidene-2,2'-dione
;
_chemical_name_common     1,1'-Dibutyl-isoindigo
_chemical_formula_moiety     'C24 H26 N2 O2'
_chemical_formula_sum     'C24 H26 N2 O2'
_chemical_formula_iupac     'C24 H26 N2 O2'
_chemical_formula_weight     374.47
_chemical_melting_point     ?
_symmetry_cell_setting     monoclinic
_symmetry_space_group_name_H-M     'P 21'
_symmetry_space_group_name_Hall     'P 2yb'
loop_
    _symmetry_equiv_pos_as_xyz
    'x, y, z'
    '-x, y+1/2, -z'
_cell_length_a     8.9224(3)
_cell_length_b     11.9605(5)
_cell_length_c     9.6827(4)
_cell_angle_alpha     90.00
_cell_angle_beta     110.7820(10)
_cell_angle_gamma     90.00
_cell_volume     966.07(7)
_cell_formula_units_Z     2
_cell_measurement_reflns_used     3669
_cell_measurement_theta_min     2.67
_cell_measurement_theta_max     29.98
_cell_measurement_temperature     120(2)
_exptl_crystal_description     plank
_exptl_crystal_colour     purple
_exptl_crystal_size_max     0.20
_exptl_crystal_size_mid     0.11
_exptl_crystal_size_min     0.09
_exptl_crystal_density_diffrn     1.287
_exptl_crystal_density_meas     ?
_exptl_crystal_density_method     'not measured'
_exptl_crystal_F_000     400
_exptl_absorpt_coefficient_mu     0.082
_exptl_absorpt_correction_type     multi-scan
_exptl_absorpt_process_details     '(SADABS; Bruker, 2006)'
_exptl_absorpt_correction_T_min     0.9839
_exptl_absorpt_correction_T_max     0.9927
_exptl_special_details
;
The data collection nominally covered full sphere of reciprocal space, by a
combination of 3 runs of narrow-frame \w-scans (scan width 0.3\% \w, 20 s
exposure), every run at a different \f angle. Crystal to detector distance
4.83 cm.
;
_diffrn_ambient_temperature     120(2)
_diffrn_radiation_type     MoK\a
_diffrn_radiation_wavelength     0.71073
_diffrn_radiation_source     'fine-focus sealed tube'
_diffrn_radiation_monochromator     graphite
_diffrn_measurement_device_type     'Bruker SMART 6K CCD area-detector'
_diffrn_measurement_method     '\f and \w'
_diffrn_detector_area_resol_mean     \w
_diffrn_reflns_number     13014
_diffrn_reflns_av_R_equivalents     0.0411
_diffrn_reflns_av_sigmaI/netI     0.0327
_diffrn_reflns_theta_min     2.25
_diffrn_reflns_theta_max     29.99
_diffrn_reflns_theta_full     29.99
_diffrn_measured_fraction_theta_max     0.996
_diffrn_measured_fraction_theta_full     0.996
_diffrn_reflns_limit_h_min     -12
_diffrn_reflns_limit_h_max     12
_diffrn_reflns_limit_k_min     -16
_diffrn_reflns_limit_k_max     16
_diffrn_reflns_limit_l_min     -13
_diffrn_reflns_limit_l_max     13
_diffrn_standards_number     0
_refine_special_details
;
Refinement of <i>F</i>^2^ against ALL reflections. The weighted <i>R</i>-factor
<i>wR</i> and
goodness of fit <i>S</i> are based on <i>F</i>^2^, conventional
<i>R</i>-factors <i>R</i> are based
on <i>F</i>, with <i>F</i> set to zero for negative <i>F</i>^2^. The threshold
expression of
<i>F</i>^2^ > \s(<i>F</i>^2^) is used only for calculating <i>R</i>-factors(gt)
<i>etc</i>. and is
not relevant to the choice of reflections for refinement. <i>R</i>-factors
based
on <i>F</i>^2^ are statistically about twice as large as those based on
<i>F</i>, and <i>R</i>-
factors based on ALL data will be even larger. Methyl groups
were refined as rigid bodies rotating around C---C bonds, with a common
refined U for three H atoms. Other H atoms: riding model.
;
_reflns_number_total     2926
_reflns_number_gt     2477
_reflns_threshold_expression     I>2\s(I)
_refine_ls_structure_factor_coef     Fsqd
_refine_ls_matrix_type     full
_refine_ls_R_factor_all     0.0563
_refine_ls_R_factor_gt     0.0436
_refine_ls_wR_factor_gt     0.1104
_refine_ls_wR_factor_ref     0.1205
_refine_ls_goodness_of_fit_ref     1.038
_refine_ls_restrained_S_all     1.038
_refine_ls_number_reflns     2926
_refine_ls_number_parameters     257
_refine_ls_number_restraints     1
_refine_ls_hydrogen_treatment     constr
_refine_ls_weighting_scheme     calc
_refine_ls_weighting_details
         'calc w=1/[\s^2^(Fo^2^)+(0.0708P)^2^+0.1553P] where P=(Fo^2^+2Fc^2^)/3'
_atom_sites_solution_hydrogens     geom
_atom_sites_solution_primary     direct
_atom_sites_solution_secondary     difmap
_refine_ls_shift/su_max     0.003
_refine_ls_shift/su_mean     0.000
_refine_diff_density_max     0.378
_refine_diff_density_min     -0.224
_refine_ls_extinction_method     none
_refine_ls_extinction_coef     ?
_refine_ls_abs_structure_details
                           "undeterminable, all \Df'' set to 0, Friedels merged"
loop_
    _atom_type_symbol
    _atom_type_description
    _atom_type_scat_dispersion_real
    _atom_type_scat_dispersion_imag
    _atom_type_scat_source
    'C' 'C' 0.0033 0.0000
                         'International Tables Vol C Tables 4.2.6.8 and 6.1.1.4'
    'H' 'H' 0.0000 0.0000
                         'International Tables Vol C Tables 4.2.6.8 and 6.1.1.4'
    'N' 'N' 0.0061 0.0000
                         'International Tables Vol C Tables 4.2.6.8 and 6.1.1.4'
    'O' 'O' 0.0106 0.0000
                         'International Tables Vol C Tables 4.2.6.8 and 6.1.1.4'
_computing_data_collection     'SMART (Bruker, 2001)'
_computing_cell_refinement     'SAINT (Bruker, 2001)'
_computing_data_reduction     'SAINT (Bruker, 2001)'
_computing_structure_solution     'SHELXTL (Sheldrick, 2008)'
_computing_structure_refinement     'SHELXTL (Sheldrick, 2008)'
_computing_molecular_graphics     'SHELXTL (Sheldrick, 2008)'
_computing_publication_material     'SHELXTL (Sheldrick, 2008)'
loop_
    _atom_site_type_symbol
    _atom_site_label
    _atom_site_fract_x
    _atom_site_fract_y
    _atom_site_fract_z
    _atom_site_U_iso_or_equiv
    _atom_site_adp_type
    _atom_site_calc_flag
    _atom_site_refinement_flags
    _atom_site_occupancy
    _atom_site_disorder_assembly
    _atom_site_disorder_group
    O O1 0.5183(2) 0.40482(16) 0.3409(2) 0.0316(4) Uani d . 1 . .
    O O2 0.9572(2) 0.57182(16) 0.1333(2) 0.0298(4) Uani d . 1 . .
    N N1 0.7459(2) 0.30308(16) 0.4455(2) 0.0223(4) Uani d . 1 . .
    N N2 0.7454(2) 0.69090(16) 0.0617(2) 0.0212(4) Uani d . 1 . .
    C C1 0.6589(3) 0.3867(2) 0.3584(2) 0.0219(4) Uani d . 1 . .
    C C2 0.7669(2) 0.44723(18) 0.2919(2) 0.0192(4) Uani d . 1 . .
    C C3 0.9220(2) 0.38775(19) 0.3518(2) 0.0195(4) Uani d . 1 . .
    C C4 1.0726(3) 0.3982(2) 0.3403(3) 0.0227(4) Uani d . 1 . .
    H H4 1.0912 0.4548 0.2795 0.027 Uiso calc R 1 . .
    C C5 1.1959(3) 0.3257(2) 0.4182(3) 0.0266(5) Uani d . 1 . .
    H H5 1.2985 0.3338 0.4103 0.032 Uiso calc R 1 . .
    C C6 1.1715(3) 0.2420(2) 0.5069(3) 0.0265(5) Uani d . 1 . .
    H H6A 1.2570 0.1932 0.5587 0.032 Uiso calc R 1 . .
    C C7 1.0227(3) 0.2291(2) 0.5203(3) 0.0257(5) Uani d . 1 . .
    H H7 1.0049 0.1719 0.5809 0.031 Uiso calc R 1 . .
    C C8 0.9016(3) 0.30130(19) 0.4437(2) 0.0210(4) Uani d . 1 . .
    C C9 0.6854(3) 0.2281(2) 0.5331(2) 0.0259(5) Uani d . 1 . .
    H H9A 0.5909 0.2631 0.5466 0.031 Uiso calc R 1 . .
    H H9B 0.7690 0.2188 0.6321 0.031 Uiso calc R 1 . .
    C C10 0.6377(3) 0.1131(2) 0.4634(3) 0.0289(5) Uani d . 1 . .
    H H10A 0.7291 0.0810 0.4414 0.035 Uiso calc R 1 . .
    H H10B 0.6157 0.0633 0.5356 0.035 Uiso calc R 1 . .
    C C11 0.4915(3) 0.1152(2) 0.3223(3) 0.0330(5) Uani d . 1 . .
    H H11A 0.4000 0.1472 0.3440 0.040 Uiso calc R 1 . .
    H H11B 0.5135 0.1646 0.2496 0.040 Uiso calc R 1 . .
    C C12 0.4457(4) 0.0003(2) 0.2548(3) 0.0424(7) Uani d . 1 . .
    H H12A 0.3545 0.0068 0.1617 0.049(6) Uiso d R 1 . .
    H H12B 0.4161 -0.0474 0.3233 0.049(6) Uiso d R 1 . .
    H H12C 0.5370 -0.0328 0.2358 0.049(6) Uiso d R 1 . .
    C C21 0.8248(2) 0.59781(19) 0.1318(2) 0.0205(4) Uani d . 1 . .
    C C22 0.7168(2) 0.53754(18) 0.1994(2) 0.0193(4) Uani d . 1 . .
    C C23 0.5658(2) 0.60189(19) 0.1468(2) 0.0186(4) Uani d . 1 . .
    C C24 0.4134(2) 0.5911(2) 0.1555(2) 0.0230(4) Uani d . 1 . .
    H H24 0.3907 0.5296 0.2070 0.028 Uiso calc R 1 . .
    C C25 0.2947(3) 0.6699(2) 0.0894(3) 0.0243(5) Uani d . 1 . .
    H H25 0.1908 0.6605 0.0940 0.029 Uiso calc R 1 . .
    C C26 0.3261(3) 0.7618(2) 0.0169(2) 0.0253(5) Uani d . 1 . .
    H H26 0.2445 0.8158 -0.0254 0.030 Uiso calc R 1 . .
    C C27 0.4764(3) 0.7760(2) 0.0054(3) 0.0245(5) Uani d . 1 . .
    H H27 0.4993 0.8391 -0.0432 0.029 Uiso calc R 1 . .
    C C28 0.5909(2) 0.69476(18) 0.0674(2) 0.0199(4) Uani d . 1 . .
    C C29 0.8118(3) 0.7658(2) -0.0215(2) 0.0240(4) Uani d . 1 . .
    H H29A 0.7229 0.8062 -0.0964 0.029 Uiso calc R 1 . .
    H H29B 0.8676 0.7207 -0.0742 0.029 Uiso calc R 1 . .
    C C30 0.9289(3) 0.8506(2) 0.0767(3) 0.0287(5) Uani d . 1 . .
    H H30A 1.0197 0.8098 0.1487 0.034 Uiso calc R 1 . .
    H H30B 0.9724 0.8966 0.0146 0.034 Uiso calc R 1 . .
    C C31 0.8570(3) 0.9279(2) 0.1606(3) 0.0321(5) Uani d . 1 . .
    H H31A 0.8193 0.8831 0.2279 0.039 Uiso calc R 1 . .
    H H31B 0.7631 0.9667 0.0898 0.039 Uiso calc R 1 . .
    C C32 0.9782(4) 1.0145(3) 0.2504(3) 0.0479(8) Uani d . 1 . .
    H H32A 1.0220 1.0551 0.1853 0.054(6) Uiso d R 1 . .
    H H32B 0.9249 1.0674 0.2953 0.054(6) Uiso d R 1 . .
    H H32C 1.0654 0.9769 0.3283 0.054(6) Uiso d R 1 . .
loop_
    _atom_site_aniso_label
    _atom_site_aniso_U_11
    _atom_site_aniso_U_22
    _atom_site_aniso_U_33
    _atom_site_aniso_U_12
    _atom_site_aniso_U_13
    _atom_site_aniso_U_23
    O1 0.0265(8) 0.0276(9) 0.0468(11) 0.0064(7) 0.0204(8) 0.0120(8)
    O2 0.0262(8) 0.0267(9) 0.0415(9) 0.0058(7) 0.0183(7) 0.0102(7)
    N1 0.0218(8) 0.0200(9) 0.0262(9) -0.0022(7) 0.0100(7) 0.0037(7)
    N2 0.0202(8) 0.0200(9) 0.0245(9) 0.0009(7) 0.0093(7) 0.0034(7)
    C1 0.0236(10) 0.0197(10) 0.0245(10) -0.0014(9) 0.0112(8) -0.0011(8)
    C2 0.0201(9) 0.0160(9) 0.0226(10) -0.0010(8) 0.0091(7) -0.0018(7)
    C3 0.0207(9) 0.0173(10) 0.0195(9) -0.0012(8) 0.0060(7) -0.0011(8)
    C4 0.0226(9) 0.0181(10) 0.0269(10) 0.0000(9) 0.0083(8) 0.0018(8)
    C5 0.0216(10) 0.0267(12) 0.0308(12) -0.0002(9) 0.0084(9) 0.0022(10)
    C6 0.0222(10) 0.0251(11) 0.0284(11) 0.0016(9) 0.0042(8) 0.0046(9)
    C7 0.0252(11) 0.0226(11) 0.0263(11) -0.0017(9) 0.0054(9) 0.0036(9)
    C8 0.0212(9) 0.0190(10) 0.0223(10) -0.0014(8) 0.0071(7) -0.0003(8)
    C9 0.0282(11) 0.0263(11) 0.0243(10) -0.0022(10) 0.0107(9) 0.0059(9)
    C10 0.0314(11) 0.0224(11) 0.0345(12) 0.0002(10) 0.0138(9) 0.0070(9)
    C11 0.0379(13) 0.0232(11) 0.0337(12) -0.0016(10) 0.0077(10) 0.0016(10)
    C12 0.0505(17) 0.0257(13) 0.0462(16) -0.0037(12) 0.0113(13) -0.0035(11)
    C21 0.0221(9) 0.0174(10) 0.0228(10) -0.0009(8) 0.0091(8) 0.0011(8)
    C22 0.0207(9) 0.0164(9) 0.0215(10) -0.0019(8) 0.0083(7) -0.0020(7)
    C23 0.0180(8) 0.0163(9) 0.0200(9) 0.0012(8) 0.0051(7) -0.0016(7)
    C24 0.0214(10) 0.0237(11) 0.0251(10) -0.0021(9) 0.0097(8) 0.0000(8)
    C25 0.0208(10) 0.0249(12) 0.0276(11) -0.0008(9) 0.0091(8) -0.0003(9)
    C26 0.0232(10) 0.0257(11) 0.0261(10) 0.0054(9) 0.0076(8) 0.0030(9)
    C27 0.0232(10) 0.0225(11) 0.0274(10) 0.0025(9) 0.0083(8) 0.0047(9)
    C28 0.0198(9) 0.0191(10) 0.0205(9) -0.0008(8) 0.0067(7) -0.0017(8)
    C29 0.0255(10) 0.0215(10) 0.0269(11) -0.0010(9) 0.0117(9) 0.0048(9)
    C30 0.0281(11) 0.0249(11) 0.0347(12) -0.0038(9) 0.0129(9) 0.0052(9)
    C31 0.0365(12) 0.0227(11) 0.0361(13) -0.0028(10) 0.0114(10) 0.0009(9)
    C32 0.064(2) 0.0330(15) 0.0429(16) -0.0158(15) 0.0146(14) -0.0077(12)
_geom_special_details
;
All e.s.d.'s (except the e.s.d. in the dihedral angle between two l.s. planes)
are estimated using the full covariance matrix. The cell e.s.d.'s are taken
into account individually in the estimation of e.s.d.'s in distances, angles
and torsion angles; correlations between e.s.d.'s in cell parameters are only
used when they are defined by crystal symmetry. An approximate (isotropic)
treatment of cell e.s.d.'s is used for estimating e.s.d.'s involving l.s.
planes.
;
loop_
    _geom_bond_atom_site_label_1
    _geom_bond_atom_site_label_2
    _geom_bond_site_symmetry_2
    _geom_bond_distance
    _geom_bond_publ_flag
    O1 C1 . 1.224(3) ?
    O2 C21 . 1.217(3) ?
    N1 C1 . 1.360(3) ?
    N1 C8 . 1.396(3) ?
    N1 C9 . 1.463(3) ?
    N2 C21 . 1.364(3) ?
    N2 C28 . 1.399(3) ?
    N2 C29 . 1.464(3) ?
    C1 C2 . 1.519(3) ?
    C2 C22 . 1.373(3) ?
    C2 C3 . 1.479(3) ?
    C3 C4 . 1.393(3) ?
    C3 C8 . 1.417(3) ?
    C4 C5 . 1.394(3) ?
    C4 H4 . 0.9500 ?
    C5 C6 . 1.386(3) ?
    C5 H5 . 0.9500 ?
    C6 C7 . 1.388(3) ?
    C6 H6A . 0.9500 ?
    C7 C8 . 1.376(3) ?
    C7 H7 . 0.9500 ?
    C9 C10 . 1.525(3) ?
    C9 H9A . 0.9900 ?
    C9 H9B . 0.9900 ?
    C10 C11 . 1.518(3) ?
    C10 H10A . 0.9900 ?
    C10 H10B . 0.9900 ?
    C11 C12 . 1.513(4) ?
    C11 H11A . 0.9900 ?
    C11 H11B . 0.9900 ?
    C12 H12A . 0.9801 ?
    C12 H12B . 0.9801 ?
    C12 H12C . 0.9801 ?
    C21 C22 . 1.524(3) ?
    C22 C23 . 1.477(3) ?
    C23 C24 . 1.398(3) ?
    C23 C28 . 1.413(3) ?
    C24 C25 . 1.392(3) ?
    C24 H24 . 0.9500 ?
    C25 C26 . 1.386(3) ?
    C25 H25 . 0.9500 ?
    C26 C27 . 1.394(3) ?
    C26 H26 . 0.9500 ?
    C27 C28 . 1.383(3) ?
    C27 H27 . 0.9500 ?
    C29 C30 . 1.523(3) ?
    C29 H29A . 0.9900 ?
    C29 H29B . 0.9900 ?
    C30 C31 . 1.514(4) ?
    C30 H30A . 0.9900 ?
    C30 H30B . 0.9900 ?
    C31 C32 . 1.528(4) ?
    C31 H31A . 0.9900 ?
    C31 H31B . 0.9900 ?
    C32 H32A . 0.9802 ?
    C32 H32B . 0.9802 ?
    C32 H32C . 0.9802 ?
loop_
    _geom_angle_atom_site_label_1
    _geom_angle_atom_site_label_2
    _geom_angle_atom_site_label_3
    _geom_angle_site_symmetry_1
    _geom_angle_site_symmetry_3
    _geom_angle
    _geom_angle_publ_flag
    C1 N1 C8 . . 110.82(18) ?
    C1 N1 C9 . . 124.27(18) ?
    C8 N1 C9 . . 124.88(19) ?
    C21 N2 C28 . . 110.65(17) ?
    C21 N2 C29 . . 122.21(18) ?
    C28 N2 C29 . . 126.74(18) ?
    O1 C1 N1 . . 123.2(2) ?
    O1 C1 C2 . . 129.1(2) ?
    N1 C1 C2 . . 107.73(17) ?
    C22 C2 C3 . . 132.62(18) ?
    C22 C2 C1 . . 122.87(17) ?
    C3 C2 C1 . . 104.50(18) ?
    C4 C3 C8 . . 117.3(2) ?
    C4 C3 C2 . . 136.1(2) ?
    C8 C3 C2 . . 106.67(18) ?
    C3 C4 C5 . . 120.0(2) ?
    C3 C4 H4 . . 120.0 ?
    C5 C4 H4 . . 120.0 ?
    C6 C5 C4 . . 121.2(2) ?
    C6 C5 H5 . . 119.4 ?
    C4 C5 H5 . . 119.4 ?
    C5 C6 C7 . . 120.3(2) ?
    C5 C6 H6A . . 119.9 ?
    C7 C6 H6A . . 119.9 ?
    C8 C7 C6 . . 118.3(2) ?
    C8 C7 H7 . . 120.9 ?
    C6 C7 H7 . . 120.9 ?
    C7 C8 N1 . . 126.7(2) ?
    C7 C8 C3 . . 123.1(2) ?
    N1 C8 C3 . . 110.28(19) ?
    N1 C9 C10 . . 113.50(19) ?
    N1 C9 H9A . . 108.9 ?
    C10 C9 H9A . . 108.9 ?
    N1 C9 H9B . . 108.9 ?
    C10 C9 H9B . . 108.9 ?
    H9A C9 H9B . . 107.7 ?
    C11 C10 C9 . . 113.5(2) ?
    C11 C10 H10A . . 108.9 ?
    C9 C10 H10A . . 108.9 ?
    C11 C10 H10B . . 108.9 ?
    C9 C10 H10B . . 108.9 ?
    H10A C10 H10B . . 107.7 ?
    C12 C11 C10 . . 112.8(2) ?
    C12 C11 H11A . . 109.0 ?
    C10 C11 H11A . . 109.0 ?
    C12 C11 H11B . . 109.0 ?
    C10 C11 H11B . . 109.0 ?
    H11A C11 H11B . . 107.8 ?
    C11 C12 H12A . . 109.5 ?
    C11 C12 H12B . . 109.5 ?
    H12A C12 H12B . . 109.5 ?
    C11 C12 H12C . . 109.4 ?
    H12A C12 H12C . . 109.5 ?
    H12B C12 H12C . . 109.5 ?
    O2 C21 N2 . . 123.0(2) ?
    O2 C21 C22 . . 129.3(2) ?
    N2 C21 C22 . . 107.66(17) ?
    C2 C22 C23 . . 132.94(19) ?
    C2 C22 C21 . . 122.89(18) ?
    C23 C22 C21 . . 104.12(18) ?
    C24 C23 C28 . . 116.8(2) ?
    C24 C23 C22 . . 136.0(2) ?
    C28 C23 C22 . . 107.22(18) ?
    C25 C24 C23 . . 120.5(2) ?
    C25 C24 H24 . . 119.7 ?
    C23 C24 H24 . . 119.7 ?
    C26 C25 C24 . . 120.8(2) ?
    C26 C25 H25 . . 119.6 ?
    C24 C25 H25 . . 119.6 ?
    C25 C26 C27 . . 120.7(2) ?
    C25 C26 H26 . . 119.7 ?
    C27 C26 H26 . . 119.7 ?
    C28 C27 C26 . . 117.6(2) ?
    C28 C27 H27 . . 121.2 ?
    C26 C27 H27 . . 121.2 ?
    C27 C28 N2 . . 126.3(2) ?
    C27 C28 C23 . . 123.57(19) ?
    N2 C28 C23 . . 110.10(18) ?
    N2 C29 C30 . . 112.71(18) ?
    N2 C29 H29A . . 109.0 ?
    C30 C29 H29A . . 109.0 ?
    N2 C29 H29B . . 109.0 ?
    C30 C29 H29B . . 109.0 ?
    H29A C29 H29B . . 107.8 ?
    C31 C30 C29 . . 114.5(2) ?
    C31 C30 H30A . . 108.6 ?
    C29 C30 H30A . . 108.6 ?
    C31 C30 H30B . . 108.6 ?
    C29 C30 H30B . . 108.6 ?
    H30A C30 H30B . . 107.6 ?
    C30 C31 C32 . . 111.7(2) ?
    C30 C31 H31A . . 109.3 ?
    C32 C31 H31A . . 109.3 ?
    C30 C31 H31B . . 109.3 ?
    C32 C31 H31B . . 109.3 ?
    H31A C31 H31B . . 107.9 ?
    C31 C32 H32A . . 109.5 ?
    C31 C32 H32B . . 109.5 ?
    H32A C32 H32B . . 109.5 ?
    C31 C32 H32C . . 109.5 ?
    H32A C32 H32C . . 109.5 ?
    H32B C32 H32C . . 109.5 ?
loop_
    _geom_hbond_atom_site_label_D
    _geom_hbond_atom_site_label_H
    _geom_hbond_atom_site_label_A
    _geom_hbond_distance_DH
    _geom_hbond_distance_HA
    _geom_hbond_distance_DA
    _geom_hbond_angle_DHA
    _geom_hbond_publ_flag
    C4 H4 O2 0.95 2.05 2.815(3) 137 y
    C24 H24 O1 0.95 2.04 2.805(3) 136 y
data_global
_journal_date_recd_electronic     2010-11-23
_journal_date_accepted     2010-12-03
_journal_name_full     'Acta Crystallographica, Section E'
_journal_year     2011
_journal_volume     67
_journal_issue      1
_journal_page_first     o52
_journal_page_last     o52
_journal_paper_category     QO
_journal_coeditor_code     JH2237
_publ_contact_author_name     'Doctor Maosen Yuan'
_publ_contact_author_address
;
College of Science
Northwest Sci-Tech University of Agriculture and Forestry
Yangling 712100
P. R. China
;
_publ_contact_author_email     yuanms@nwsuaf.edu.cn
_publ_contact_author_fax     '0086 029 87092226'
_publ_contact_author_phone     '0086 029 87092226'
_publ_section_title
;
(<i>E</i>)-1,1'-Dibutyl-3,3'-biindolinylidene-2,2'-dione
;
loop_
    _publ_author_name
    _publ_author_footnote
    _publ_author_address
    "Yuan, Mao-Sen" .
;
College of Science
Northwest Sci-Tech University of Agriculture and Forestry
Yangling 712100
Shanxi Province
People's Republic of China
;
    "Fang, Qi" .
;
State Key Laboratory of Crystal Materials
Shandong University
Jinan 250100
Shandong Province
People's Republic of China
;
