# Supplementary material for: (E)-1,1′-Dibutyl-3,3′-biindolinyl­idene-2,2′-dione
Source: Acta Crystallogr Sect E Struct Rep Online. 2010 Dec 8;67(Pt 1):o52. doi: 10.1107/S160053681005066X (PMC3050316; doi:10.1107/S160053681005066X)
Supplement: Supplementary file 2 [file e-67-00o52-Isup2.hkl]

# 
# h,k,l, Fc-squared, Fo-squared, sigma(Fo-squared) and status flag 
# 
data_I
_shelx_title ' in916 in P2(1)' 
_shelx_refln_list_code          4 
_shelx_F_calc_maximum      123.46 
_exptl_crystal_F_000       400.00 
_reflns_d_resolution_high  0.7110 
 
loop_ 
 _symmetry_equiv_pos_as_xyz 
 'x, y, z' 
 '-x, y+1/2, -z' 
 
_cell_length_a     8.9224 
_cell_length_b    11.9605 
_cell_length_c     9.6827 
_cell_angle_alpha  90.000 
_cell_angle_beta  110.782 
_cell_angle_gamma  90.000 
 
_shelx_F_squared_multiplier     1.000 
 
loop_ 
 _refln_index_h 
 _refln_index_k 
 _refln_index_l 
 _refln_F_squared_calc 
 _refln_F_squared_meas 
 _refln_F_squared_sigma 
 _refln_observed_status 
   1   0   0       13.53       12.87      0.51 o 
   2   0   0      137.35      165.46      3.51 o 
   3   0   0        1.89        2.02      0.87 o 
   4   0   0      694.93      754.78     14.65 o 
   5   0   0       41.24       44.62      2.25 o 
   6   0   0        1.65        1.51      1.27 o 
   7   0   0       22.02       20.58      2.00 o 
   8   0   0       82.95       71.16      3.36 o 
   9   0   0       44.07       45.92      2.95 o 
  10   0   0        0.69        1.13      2.54 o 
  11   0   0        1.30       -2.81      3.31 o 
   1   1   0      462.40      456.42      5.27 o 
   2   1   0     3127.05     3041.07     28.25 o 
   3   1   0       44.40       43.21      1.23 o 
   4   1   0      784.07      847.60     11.42 o 
   5   1   0      459.06      481.17      7.24 o 
   6   1   0      316.94      312.65      5.31 o 
   7   1   0       47.33       43.73      1.78 o 
   8   1   0      236.92      218.30      4.41 o 
   9   1   0       39.21       35.88      2.07 o 
  10   1   0        6.30        1.91      1.67 o 
  11   1   0        7.26        4.67      2.65 o 
   1   2   0     1668.59     1664.98     22.21 o 
   2   2   0     1722.88     1777.02     21.44 o 
   3   2   0      442.27      496.32      7.91 o 
   4   2   0       11.34        9.85      0.87 o 
   5   2   0      388.54      433.67      6.23 o 
   6   2   0       44.84       43.73      1.65 o 
   7   2   0      384.31      349.43      6.28 o 
   8   2   0        4.85        7.09      1.19 o 
   9   2   0       24.60       20.27      1.96 o 
  10   2   0       28.43       30.77      2.51 o 
  11   2   0        8.33        7.05      2.35 o 
   1   3   0       13.23       14.40      0.60 o 
   2   3   0      196.40      189.14      4.14 o 
   3   3   0       91.29       95.21      2.79 o 
   4   3   0      395.02      435.74      7.30 o 
   5   3   0       46.27       54.88      1.77 o 
   6   3   0      178.78      161.37      3.45 o 
   7   3   0      115.69      108.62      3.13 o 
   8   3   0        2.00        1.24      1.19 o 
   9   3   0       71.35       69.55      3.27 o 
  10   3   0        5.64        0.04      1.72 o 
  11   3   0       15.09        9.84      2.27 o 
   0   4   0      205.59      220.61      5.59 o 
   1   4   0      219.39      237.11      3.58 o 
   2   4   0      569.02      633.79     11.06 o 
   3   4   0       58.19       59.94      2.63 o 
   4   4   0      125.18      132.65      4.41 o 
   5   4   0       92.90       89.75      2.81 o 
   6   4   0       46.06       41.03      1.81 o 
   7   4   0      165.08      152.25      3.50 o 
   8   4   0       41.22       42.16      2.60 o 
   9   4   0       23.56       24.12      2.30 o 
  10   4   0        2.77        4.18      2.25 o 
  11   4   0       22.21       17.64      2.56 o 
   1   5   0      190.96      214.95      4.12 o 
   2   5   0      337.78      381.78      6.49 o 
   3   5   0       27.82       35.34      1.83 o 
   4   5   0       13.46       14.16      1.45 o 
   5   5   0      100.32      109.87      3.51 o 
   6   5   0       10.65       12.88      1.49 o 
   7   5   0      425.42      431.99      8.53 o 
   8   5   0      141.37      140.85      4.54 o 
   9   5   0       23.40       21.21      2.35 o 
  10   5   0       14.32       15.57      2.33 o 
  11   5   0       10.08       10.63      2.47 o 
   0   6   0     1147.60     1309.70     23.54 o 
   1   6   0      304.07      360.74      5.66 o 
   2   6   0      292.01      326.59      6.71 o 
   3   6   0      707.53      792.86     13.79 o 
   4   6   0       64.58       62.95      2.64 o 
   5   6   0       35.14       36.56      2.19 o 
   6   6   0      212.82      224.62      5.69 o 
   7   6   0       27.17       29.31      2.09 o 
   8   6   0       63.38       66.62      2.96 o 
   9   6   0       31.14       33.84      3.88 o 
  10   6   0        7.51        4.56      2.10 o 
   1   7   0      198.23      228.53      4.08 o 
   2   7   0      706.57      803.11     12.27 o 
   3   7   0        5.47        5.67      2.04 o 
   4   7   0      141.58      145.89      4.94 o 
   5   7   0      249.66      249.22      6.10 o 
   6   7   0       36.03       38.49      2.49 o 
   7   7   0        7.06        7.09      1.65 o 
   8   7   0       25.11       22.70      2.08 o 
   9   7   0       32.08       42.18      2.95 o 
  10   7   0        2.19        1.22      2.10 o 
   0   8   0        1.12        0.72      1.12 o 
   1   8   0       94.85       89.31      2.76 o 
   2   8   0      287.79      322.44      5.40 o 
   3   8   0        1.60       -0.30      1.21 o 
   4   8   0       95.67       99.58      3.55 o 
   5   8   0      331.60      321.68      7.38 o 
   6   8   0      288.69      300.80      7.22 o 
   7   8   0       62.34       63.01      2.94 o 
   8   8   0       71.60       73.87      3.21 o 
   9   8   0        5.83        7.71      1.96 o 
  10   8   0        2.15        1.17      2.20 o 
   1   9   0       36.28       38.74      1.60 o 
   2   9   0        7.22       10.94      1.06 o 
   3   9   0      102.95      105.94      3.62 o 
   4   9   0       45.26       45.15      2.90 o 
   5   9   0        3.83        3.43      1.70 o 
   6   9   0       89.77       92.41      3.79 o 
   7   9   0       93.29       96.43      4.01 o 
   8   9   0       13.77       13.47      2.09 o 
   9   9   0        1.87        2.80      1.92 o 
   0  10   0      445.89      469.15     10.57 o 
   1  10   0      128.36      117.83      2.92 o 
   2  10   0      171.49      171.04      4.20 o 
   3  10   0       29.21       29.81      2.24 o 
   4  10   0        2.11        4.37      1.67 o 
   5  10   0        4.93        2.46      1.70 o 
   6  10   0       92.50       93.67      3.97 o 
   7  10   0       11.03       11.61      2.69 o 
   8  10   0       27.07       27.23      2.48 o 
   9  10   0        0.39       -1.26      1.86 o 
   1  11   0       23.96       24.85      1.58 o 
   2  11   0      134.52      128.69      3.99 o 
   3  11   0       71.27       79.82      3.44 o 
   4  11   0       58.34       53.82      3.85 o 
   5  11   0       15.35       11.91      2.13 o 
   6  11   0       53.98       61.39      3.54 o 
   7  11   0        6.06        3.46      2.18 o 
   8  11   0       12.40       18.18      2.45 o 
   0  12   0       51.47       49.64      3.05 o 
   1  12   0      122.28      121.48      4.39 o 
   2  12   0       29.74       27.87      2.35 o 
   3  12   0       59.58       59.88      3.21 o 
   4  12   0        1.83        0.86      1.91 o 
   5  12   0       85.26       90.90      4.01 o 
   6  12   0       47.74       43.78      3.27 o 
   7  12   0       44.65       51.71      3.66 o 
   8  12   0       52.93       75.55      5.87 o 
   1  13   0      195.45      193.34      4.33 o 
   2  13   0       48.90       53.39      3.11 o 
   3  13   0       36.99       36.93      2.83 o 
   4  13   0       59.70       64.31      3.56 o 
   5  13   0        7.36        6.74      2.19 o 
   6  13   0       22.36       18.79      2.98 o 
   7  13   0       59.60       78.61      4.42 o 
   0  14   0      138.55      130.84      8.90 o 
   1  14   0       74.56       76.09      3.67 o 
   2  14   0       60.11       60.32      3.43 o 
   3  14   0       19.76       18.35      2.46 o 
   4  14   0        0.30       -0.30      2.06 o 
   5  14   0        7.21        9.21      2.52 o 
   6  14   0        4.18        5.09      2.53 o 
   1  15   0       22.28       24.70      3.73 o 
   2  15   0        4.93        3.16      2.10 o 
   3  15   0        1.61        0.86      2.19 o 
   4  15   0       56.68       69.73      4.30 o 
   5  15   0       29.69       31.22      3.59 o 
   0  16   0        0.16        1.85      3.87 o 
   1  16   0        4.19        7.59      3.18 o 
   2  16   0       19.22       12.33      2.59 o 
   3  16   0        0.68       -1.08      2.32 o 
 -12   0   1        4.66        3.63      4.05 o 
 -11   0   1        1.76        3.11      3.63 o 
 -10   0   1        0.00       -0.96      2.11 o 
  -9   0   1      186.71      186.38      6.25 o 
  -8   0   1       69.93       68.77      3.36 o 
  -7   0   1      125.44      110.45      3.86 o 
  -6   0   1       67.34       68.99      2.84 o 
  -5   0   1       32.11       41.14      2.09 o 
  -4   0   1       45.07       40.66      1.91 o 
  -3   0   1       25.17       20.34      1.24 o 
  -2   0   1      538.23      478.73      8.23 o 
  -1   0   1     3262.80     3070.36     35.00 o 
   0   0   1        8.68        5.44      0.49 o 
   1   0   1      535.35      539.49      7.53 o 
   2   0   1      464.98      419.02      7.58 o 
   3   0   1       38.81       38.09      1.91 o 
   4   0   1      118.91      119.35      3.64 o 
   5   0   1      192.25      224.18      5.79 o 
   6   0   1       12.32       12.65      1.64 o 
   7   0   1      137.12      123.22      4.28 o 
   8   0   1       33.92       29.27      2.51 o 
   9   0   1        8.41        5.81      1.94 o 
  10   0   1        0.64        2.89      2.33 o 
  11   0   1       54.58       70.01      7.52 o 
 -12   1   1       21.76       25.57      3.92 o 
 -11   1   1       65.76       73.27      4.92 o 
 -10   1   1        3.41        2.70      1.60 o 
  -9   1   1       12.29       10.46      1.32 o 
  -8   1   1       40.38       37.27      1.74 o 
  -7   1   1        0.79        0.96      0.90 o 
  -6   1   1       13.96       13.54      1.04 o 
  -5   1   1      424.21      460.73      6.96 o 
  -4   1   1       23.17       22.64      1.06 o 
  -3   1   1      372.82      372.65      5.60 o 
  -2   1   1      943.92      909.07     10.96 o 
  -1   1   1     1573.61     1498.28     14.59 o 
   0   1   1     1861.69     1926.35     24.43 o 
   1   1   1     1022.51     1005.58     11.13 o 
   2   1   1      215.41      209.09      3.65 o 
   3   1   1       53.92       55.29      1.46 o 
   4   1   1      124.18      120.73      2.40 o 
   5   1   1        7.93        6.81      0.93 o 
   6   1   1      247.58      249.18      4.57 o 
   7   1   1      704.33      705.53     10.36 o 
   8   1   1       74.68       65.13      2.33 o 
   9   1   1        6.97        5.31      1.47 o 
  10   1   1        1.07       -0.35      1.80 o 
  11   1   1       14.53       14.46      4.62 o 
 -11   2   1        2.15       -1.49      1.71 o 
 -10   2   1        3.53        2.64      1.65 o 
  -9   2   1        5.45        4.70      1.51 o 
  -8   2   1      172.38      165.95      4.53 o 
  -7   2   1        1.34        3.31      0.95 o 
  -6   2   1      391.69      407.26      6.46 o 
  -5   2   1       63.63       59.49      1.74 o 
  -4   2   1      116.17      125.45      2.54 o 
  -3   2   1      492.32      521.59      6.95 o 
  -2   2   1      605.33      540.73      7.58 o 
  -1   2   1      372.79      389.08      5.21 o 
   0   2   1     2060.80     2280.74     24.83 o 
   1   2   1     3116.54     3270.00     34.12 o 
   2   2   1      108.15      106.85      2.40 o 
   3   2   1       98.65       98.93      2.15 o 
   4   2   1       62.96       63.68      2.10 o 
   5   2   1       47.01       45.14      1.51 o 
   6   2   1       35.01       29.03      1.43 o 
   7   2   1      188.72      173.78      3.72 o 
   8   2   1        4.17        3.42      1.30 o 
   9   2   1       11.45       13.11      1.84 o 
  10   2   1        1.16       -0.96      1.57 o 
  11   2   1       14.76       12.50      2.70 o 
 -11   3   1        2.10        0.99      1.92 o 
 -10   3   1       15.18       15.74      2.27 o 
  -9   3   1       47.43       49.32      2.83 o 
  -8   3   1       66.00       66.10      2.87 o 
  -7   3   1     1148.08     1118.53     16.54 o 
  -6   3   1        4.37        7.15      0.96 o 
  -5   3   1      143.57      137.79      3.34 o 
  -4   3   1      424.18      473.58      7.96 o 
  -3   3   1      217.09      233.72      5.00 o 
  -2   3   1      177.49      172.74      3.78 o 
  -1   3   1      699.74      721.23      8.94 o 
   0   3   1     1597.51     1725.43     20.89 o 
   1   3   1       22.16       26.41      0.87 o 
   2   3   1      520.66      569.23      8.88 o 
   3   3   1      319.05      345.62      6.01 o 
   4   3   1      478.90      499.65      8.24 o 
   5   3   1      273.80      271.34      4.85 o 
   6   3   1       51.16       50.07      1.91 o 
   7   3   1        6.55        4.62      1.24 o 
   8   3   1       23.24       22.28      1.75 o 
   9   3   1       82.10       86.75      3.65 o 
  10   3   1        3.91        4.38      1.90 o 
  11   3   1        4.38        1.18      2.17 o 
 -11   4   1       12.00       12.61      2.38 o 
 -10   4   1        2.27        0.48      1.66 o 
  -9   4   1        8.20        8.65      1.81 o 
  -8   4   1      185.90      171.92      4.97 o 
  -7   4   1      142.42      139.15      4.23 o 
  -6   4   1      161.14      149.79      3.76 o 
  -5   4   1      163.88      161.17      3.78 o 
  -4   4   1      318.54      334.52      6.83 o 
  -3   4   1      168.61      183.76      4.29 o 
  -2   4   1      664.02      727.22     13.78 o 
  -1   4   1      291.11      315.99      4.92 o 
   0   4   1       49.01       48.44      1.56 o 
   1   4   1     1076.83     1246.03     14.57 o 
   2   4   1     1437.06     1575.64     21.40 o 
   3   4   1      262.05      285.71      5.98 o 
   4   4   1      477.50      509.63      8.42 o 
   5   4   1       38.22       39.29      2.16 o 
   6   4   1      140.41      140.50      3.58 o 
   7   4   1      318.81      327.41      6.97 o 
   8   4   1       76.08       78.18      3.37 o 
   9   4   1       10.92       10.61      1.98 o 
  10   4   1       22.15       22.20      2.52 o 
  11   4   1       14.77       17.98      2.68 o 
 -11   5   1       22.00       25.28      3.37 o 
 -10   5   1       22.12       21.41      2.43 o 
  -9   5   1       55.09       48.85      2.96 o 
  -8   5   1       30.49       36.65      2.53 o 
  -7   5   1       22.79       22.87      1.78 o 
  -6   5   1       45.21       50.11      2.24 o 
  -5   5   1       31.49       33.41      3.39 o 
  -4   5   1       86.20       84.33      2.86 o 
  -3   5   1      124.54      149.90      3.86 o 
  -2   5   1     2537.29     2841.54     36.09 o 
  -1   5   1        3.90        2.78      0.68 o 
   0   5   1      799.05      897.39     11.95 o 
   1   5   1      159.92      172.22      3.17 o 
   2   5   1      228.41      260.59      4.87 o 
   3   5   1      142.27      168.15      3.62 o 
   4   5   1       41.53       49.38      1.95 o 
   5   5   1       21.99       25.35      2.02 o 
   6   5   1       51.33       45.60      3.04 o 
   7   5   1        7.94        6.43      1.46 o 
   8   5   1      133.70      141.96      4.15 o 
   9   5   1        1.40        0.04      1.65 o 
  10   5   1        1.38       -1.64      1.89 o 
 -11   6   1        3.76        3.20      2.23 o 
 -10   6   1        3.91        0.63      2.13 o 
  -9   6   1        2.40        4.40      1.79 o 
  -8   6   1       43.55       43.58      2.48 o 
  -7   6   1       75.44       83.38      3.16 o 
  -6   6   1      275.95      286.99      5.98 o 
  -5   6   1       85.26       82.14      3.11 o 
  -4   6   1       90.69       97.75      3.30 o 
  -3   6   1      180.88      193.66      4.69 o 
  -2   6   1       19.73       20.89      1.02 o 
  -1   6   1       58.64       77.68      2.19 o 
   0   6   1       25.73       23.64      1.12 o 
   1   6   1      249.56      268.78      4.52 o 
   2   6   1      126.90      141.35      3.24 o 
   3   6   1      114.12      121.16      3.01 o 
   4   6   1      196.62      202.19      4.31 o 
   5   6   1       69.11       57.49      3.02 o 
   6   6   1      209.55      196.31      5.29 o 
   7   6   1       88.47       87.22      4.83 o 
   8   6   1      106.48      101.89      3.57 o 
   9   6   1       40.42       47.03      3.15 o 
  10   6   1       10.81       13.88      3.30 o 
 -10   7   1        9.45        8.56      2.38 o 
  -9   7   1       11.34       14.15      2.23 o 
  -8   7   1       38.98       40.07      2.45 o 
  -7   7   1      236.41      246.32      5.68 o 
  -6   7   1       52.80       48.46      2.70 o 
  -5   7   1      112.37      114.64      3.80 o 
  -4   7   1      465.33      478.51      9.45 o 
  -3   7   1       58.41       69.73      3.18 o 
  -2   7   1      103.71       91.48      2.24 o 
  -1   7   1       51.75       46.96      1.65 o 
   0   7   1      819.75      930.99     12.56 o 
   1   7   1       67.66       64.19      1.87 o 
   2   7   1      365.38      359.69      6.47 o 
   3   7   1       31.69       33.39      1.64 o 
   4   7   1        0.57        1.37      1.29 o 
   5   7   1      628.30      629.29     12.02 o 
   6   7   1       31.13       30.08      2.34 o 
   7   7   1       33.07       36.33      3.49 o 
   8   7   1        4.27        3.08      1.58 o 
   9   7   1       80.54       77.50      3.48 o 
  10   7   1        0.01        2.45      2.69 o 
 -10   8   1       25.71       23.99      2.85 o 
  -9   8   1       87.59       97.50      4.59 o 
  -8   8   1        0.90        1.07      1.53 o 
  -7   8   1       40.20       40.90      2.43 o 
  -6   8   1      387.48      383.59      8.54 o 
  -5   8   1       49.78       51.76      2.86 o 
  -4   8   1       14.11       11.90      1.64 o 
  -3   8   1      110.50      136.61      4.02 o 
  -2   8   1       68.29       61.66      2.41 o 
  -1   8   1       79.06       78.32      2.15 o 
   0   8   1      132.76      135.00      2.95 o 
   1   8   1       35.84       43.81      1.64 o 
   2   8   1      259.92      272.51      5.37 o 
   3   8   1       60.66       54.60      2.38 o 
   4   8   1       51.37       45.66      2.53 o 
   5   8   1       59.72       51.89      3.38 o 
   6   8   1       75.79       69.31      3.30 o 
   7   8   1        1.09        1.14      1.92 o 
   8   8   1        6.86        6.69      1.81 o 
   9   8   1        6.21        5.14      1.90 o 
  -9   9   1       32.38       41.40      2.88 o 
  -8   9   1       38.01       43.94      2.79 o 
  -7   9   1       11.19       10.29      2.09 o 
  -6   9   1       76.53       76.67      3.50 o 
  -5   9   1      208.06      194.58      5.45 o 
  -4   9   1       84.50       86.30      3.41 o 
  -3   9   1        2.19        1.32      1.31 o 
  -2   9   1       48.41       46.11      2.53 o 
  -1   9   1      205.69      203.21      3.99 o 
   0   9   1       21.66       20.47      1.39 o 
   1   9   1       77.76       82.07      2.32 o 
   2   9   1      193.38      206.16      5.55 o 
   3   9   1        4.98        5.53      1.19 o 
   4   9   1      170.01      172.15      4.97 o 
   5   9   1       30.70       41.07      2.69 o 
   6   9   1       41.45       45.40      3.00 o 
   7   9   1       33.93       34.82      3.27 o 
   8   9   1       12.62       12.30      2.14 o 
   9   9   1       16.97       19.85      2.88 o 
  -9  10   1        2.57        2.48      1.92 o 
  -8  10   1        1.36        0.75      2.78 o 
  -7  10   1       59.46       66.24      3.91 o 
  -6  10   1        3.22        2.27      1.79 o 
  -5  10   1      325.93      331.48      7.80 o 
  -4  10   1       32.35       29.63      2.38 o 
  -3  10   1       31.12       33.45      2.30 o 
  -2  10   1        8.99       10.18      1.15 o 
  -1  10   1       42.09       48.61      2.29 o 
   0  10   1      557.34      614.77      9.26 o 
   1  10   1       28.77       27.00      1.96 o 
   2  10   1        9.97        7.98      1.30 o 
   3  10   1       20.38       18.15      1.55 o 
   4  10   1       71.45       83.83      3.56 o 
   5  10   1       78.90       69.47      3.44 o 
   6  10   1      104.78      116.03      4.39 o 
   7  10   1      111.40      113.42      4.50 o 
   8  10   1       31.08       32.50      3.34 o 
   9  10   1        3.85        0.92      1.99 o 
  -9  11   1       17.41       23.00      7.40 o 
  -8  11   1        1.18        0.07      1.91 o 
  -7  11   1        9.42        8.53      2.26 o 
  -6  11   1      102.19      112.32      4.42 o 
  -5  11   1       31.82       28.46      3.42 o 
  -4  11   1       94.49       84.49      3.65 o 
  -3  11   1       45.58       46.52      2.77 o 
  -2  11   1      438.45      451.86      9.41 o 
  -1  11   1       42.20       45.58      1.93 o 
   0  11   1      158.19      160.65      3.64 o 
   1  11   1      398.81      411.30      6.90 o 
   2  11   1       25.39       17.44      1.65 o 
   3  11   1       19.48       18.73      2.13 o 
   4  11   1       17.03       18.65      2.99 o 
   5  11   1       80.08       79.37      3.88 o 
   6  11   1      112.20      128.66      5.32 o 
   7  11   1       61.97       81.64      7.31 o 
   8  11   1       38.55       39.34      3.02 o 
  -8  12   1       41.20       53.28      3.35 o 
  -7  12   1       21.79       23.69      2.88 o 
  -6  12   1        7.06        8.19      2.20 o 
  -5  12   1       12.17       12.86      2.27 o 
  -4  12   1       22.40       22.56      2.39 o 
  -3  12   1       12.71       11.04      2.02 o 
  -2  12   1       65.30       63.82      2.74 o 
  -1  12   1      111.42      113.67      3.14 o 
   0  12   1      720.30      791.09     11.63 o 
   1  12   1       68.20       64.08      2.50 o 
   2  12   1       11.87       14.34      2.01 o 
   3  12   1       71.40       68.30      3.60 o 
   4  12   1       18.04       15.85      3.22 o 
   5  12   1       45.28       51.01      3.24 o 
   6  12   1        0.17       -1.89      1.89 o 
   7  12   1        5.80        5.13      2.40 o 
  -7  13   1       32.53       32.39      3.26 o 
  -6  13   1       15.83       14.94      2.59 o 
  -5  13   1       15.61       15.49      3.65 o 
  -4  13   1       94.43      100.46      4.22 o 
  -3  13   1        4.95        3.09      1.89 o 
  -2  13   1       75.16       80.77      3.66 o 
  -1  13   1      106.12      107.95      4.11 o 
   0  13   1      107.15      111.65      5.03 o 
   1  13   1        5.00        2.29      1.45 o 
   2  13   1       35.40       29.76      2.57 o 
   3  13   1        3.68        6.46      1.98 o 
   4  13   1       39.37       38.89      3.36 o 
   5  13   1       17.22       16.83      2.51 o 
   6  13   1       77.10       85.56      4.63 o 
   7  13   1       12.72       11.18      2.80 o 
  -6  14   1        1.71        3.40      2.50 o 
  -5  14   1        0.11       -2.09      2.09 o 
  -4  14   1       28.11       29.49      2.93 o 
  -3  14   1       11.83        9.91      3.03 o 
  -2  14   1        3.64        0.47      1.87 o 
  -1  14   1       69.37       66.24      3.40 o 
   0  14   1      143.78      150.49      3.90 o 
   1  14   1        0.86       -0.54      1.76 o 
   2  14   1      175.13      184.61      6.24 o 
   3  14   1       14.29       12.67      2.41 o 
   4  14   1        1.32       -1.71      2.06 o 
   5  14   1        6.12        3.70      2.40 o 
   6  14   1       39.70       46.64      4.53 o 
  -5  15   1       12.14       13.84      2.68 o 
  -4  15   1        1.91        0.22      2.27 o 
  -3  15   1       14.39       12.85      2.60 o 
  -2  15   1       25.05       23.50      2.69 o 
  -1  15   1        0.77        0.12      1.95 o 
   0  15   1      121.43      119.45      5.30 o 
   1  15   1       26.94       22.34      2.57 o 
   2  15   1       19.16       20.63      2.61 o 
   3  15   1        4.98        5.00      2.28 o 
   4  15   1        4.05        1.07      2.37 o 
  -3  16   1       15.43       11.39      3.17 o 
  -2  16   1        3.87        5.16      2.40 o 
  -1  16   1        0.55        0.10      2.85 o 
   0  16   1       32.34       34.36      7.31 o 
   1  16   1        6.51        8.39      2.79 o 
   2  16   1        2.70        4.53      2.30 o 
   3  16   1       13.08       18.17      2.82 o 
 -12   0   2        4.82        3.43      3.87 o 
 -11   0   2       41.94       45.57      6.09 o 
 -10   0   2        9.18        6.99      1.83 o 
  -9   0   2        7.93       10.97      1.84 o 
  -8   0   2      195.09      199.47      5.75 o 
  -7   0   2       69.67       60.05      2.80 o 
  -6   0   2        0.25        0.16      1.02 o 
  -5   0   2       53.42       47.30      2.22 o 
  -4   0   2       22.54       26.22      1.54 o 
  -3   0   2        1.02       -0.30      0.81 o 
  -2   0   2     5600.31     5505.12     82.98 o 
  -1   0   2        1.51        0.43      0.39 o 
   0   0   2     1826.59     1710.06     25.70 o 
   1   0   2      212.85      204.25      4.80 o 
   2   0   2      181.35      173.52      3.84 o 
   3   0   2      311.45      292.88      5.94 o 
   4   0   2      120.45      150.65      4.33 o 
   5   0   2       69.64       71.24      2.97 o 
   6   0   2      115.23      120.35      4.12 o 
   7   0   2       11.13       11.49      2.49 o 
   8   0   2       41.88       32.52      3.37 o 
   9   0   2       11.72        6.12      2.35 o 
  10   0   2        1.43       -2.28      2.28 o 
 -12   1   2       64.47       74.05      5.72 o 
 -11   1   2        4.18        1.89      2.35 o 
 -10   1   2       11.23       13.01      1.91 o 
  -9   1   2       63.28       57.91      2.22 o 
  -8   1   2       26.16       17.35      1.34 o 
  -7   1   2      123.75       99.25      2.56 o 
  -6   1   2       29.96       23.37      1.22 o 
  -5   1   2      124.68      139.15      2.84 o 
  -4   1   2      415.25      445.55      6.63 o 
  -3   1   2      243.08      267.52      4.00 o 
  -2   1   2     1629.86     1605.27     16.97 o 
  -1   1   2     1820.14     1755.47     19.71 o 
   0   1   2     9456.16     9517.89    143.67 o 
   1   1   2       14.82       15.75      0.65 o 
   2   1   2      573.87      603.74     10.17 o 
   3   1   2       17.88       19.74      0.97 o 
   4   1   2      351.92      365.90      5.44 o 
   5   1   2      250.87      267.01      4.74 o 
   6   1   2      463.35      462.99      7.36 o 
   7   1   2      216.03      206.10      4.27 o 
   8   1   2      135.91      128.86      3.34 o 
   9   1   2       18.55       15.88      1.84 o 
  10   1   2        1.15       -0.16      1.91 o 
 -12   2   2       43.24       55.41      5.09 o 
 -11   2   2        4.55        3.88      1.78 o 
 -10   2   2        7.66        7.93      1.75 o 
  -9   2   2       40.17       26.05      1.64 o 
  -8   2   2       50.76       51.82      3.92 o 
  -7   2   2      113.61       98.67      2.85 o 
  -6   2   2       10.82        8.78      1.24 o 
  -5   2   2      111.42      140.20      4.09 o 
  -4   2   2      976.29     1081.02     14.06 o 
  -3   2   2       62.02       58.21      1.26 o 
  -2   2   2      210.32      197.32      3.44 o 
  -1   2   2      315.57      298.21      5.17 o 
   0   2   2    15243.56    16037.98    223.95 o 
   1   2   2      119.88      117.18      2.28 o 
   2   2   2      773.44      771.16     10.45 o 
   3   2   2      117.83      136.46      2.77 o 
   4   2   2       81.95       64.81      1.77 o 
   5   2   2      109.02      116.33      2.53 o 
   6   2   2       39.44       38.38      1.69 o 
   7   2   2        5.81        3.93      1.12 o 
   8   2   2       44.99       47.48      2.80 o 
   9   2   2       24.89       23.40      2.24 o 
  10   2   2       11.33       11.42      2.47 o 
 -12   3   2       16.49       15.86      2.89 o 
 -11   3   2       30.03       29.33      2.65 o 
 -10   3   2        5.85        5.86      1.78 o 
  -9   3   2       36.77       39.95      2.64 o 
  -8   3   2      401.64      330.07      8.34 o 
  -7   3   2       61.42       54.43      2.48 o 
  -6   3   2       55.44       53.74      2.33 o 
  -5   3   2      500.80      563.79      8.40 o 
  -4   3   2      201.26      191.31      3.54 o 
  -3   3   2      242.00      244.72      4.55 o 
  -2   3   2      278.93      284.97      4.51 o 
  -1   3   2      206.39      212.56      3.69 o 
   0   3   2     6711.26     7315.82     92.85 o 
   1   3   2     1585.27     1734.17     23.18 o 
   2   3   2     1225.39     1348.90     17.00 o 
   3   3   2       28.01       28.14      1.20 o 
   4   3   2      137.75      149.90      3.49 o 
   5   3   2       90.78       89.65      2.34 o 
   6   3   2      146.31      151.67      4.89 o 
   7   3   2      238.49      244.83      5.35 o 
   8   3   2       13.07        9.71      1.56 o 
   9   3   2       32.44       29.52      5.14 o 
  10   3   2       28.15       30.13      3.36 o 
 -11   4   2       23.79       26.28      3.46 o 
 -10   4   2        7.81        9.01      1.90 o 
  -9   4   2       28.73       25.87      2.44 o 
  -8   4   2       22.04       20.16      1.99 o 
  -7   4   2      967.87      975.59     18.91 o 
  -6   4   2      285.51      302.74      5.97 o 
  -5   4   2      101.24       91.87      2.68 o 
  -4   4   2       75.58       70.36      2.53 o 
  -3   4   2      457.77      498.84      8.12 o 
  -2   4   2      526.68      589.34      8.32 o 
  -1   4   2       16.35       19.51      1.33 o 
   0   4   2      789.74      851.08     11.39 o 
   1   4   2        9.38        9.59      0.79 o 
   2   4   2      414.59      397.47      6.74 o 
   3   4   2      544.13      574.67      9.25 o 
   4   4   2       68.39       67.75      2.22 o 
   5   4   2       48.57       45.93      2.33 o 
   6   4   2       47.74       50.05      2.00 o 
   7   4   2       29.41       32.40      1.85 o 
   8   4   2       29.77       35.54      2.57 o 
   9   4   2        4.19        4.64      1.85 o 
  10   4   2       16.72       16.50      2.51 o 
 -11   5   2        9.49        8.96      2.30 o 
 -10   5   2       12.88       20.16      6.25 o 
  -9   5   2       61.66       67.22      3.29 o 
  -8   5   2       50.69       51.98      2.86 o 
  -7   5   2      110.33      105.17      3.28 o 
  -6   5   2       92.93       91.35      2.90 o 
  -5   5   2       51.74       49.82      2.07 o 
  -4   5   2      114.55      117.02      3.53 o 
  -3   5   2       95.16      112.20      2.76 o 
  -2   5   2      287.65      310.42      4.99 o 
  -1   5   2      125.98      148.99      2.91 o 
   0   5   2       87.81       89.14      2.76 o 
   1   5   2      197.71      188.69      3.44 o 
   2   5   2       61.39       69.28      2.12 o 
   3   5   2        0.34       -0.46      0.82 o 
   4   5   2      179.42      195.47      4.23 o 
   5   5   2      328.03      322.07      6.20 o 
   6   5   2      101.91       93.95      2.99 o 
   7   5   2       14.92       13.02      1.71 o 
   8   5   2       15.35       15.65      2.63 o 
   9   5   2       84.93       92.99      6.59 o 
  10   5   2       10.41        9.35      2.38 o 
 -11   6   2       36.22       34.99      3.05 o 
 -10   6   2        1.33        0.20      1.89 o 
  -9   6   2        5.21        3.45      1.74 o 
  -8   6   2      130.17      131.30      5.31 o 
  -7   6   2      214.51      204.96      4.91 o 
  -6   6   2      370.28      339.92      6.70 o 
  -5   6   2       62.51       64.32      2.75 o 
  -4   6   2      132.04      135.42      3.86 o 
  -3   6   2       58.97       60.79      2.08 o 
  -2   6   2       34.06       31.12      1.31 o 
  -1   6   2       89.92      100.07      2.33 o 
   0   6   2       58.14       63.05      1.83 o 
   1   6   2       89.63      101.31      2.43 o 
   2   6   2      161.76      182.38      3.91 o 
   3   6   2       68.87       65.90      2.54 o 
   4   6   2      102.38      105.43      3.09 o 
   5   6   2      211.81      182.64      5.94 o 
   6   6   2       82.48       74.42      4.07 o 
   7   6   2       45.20       55.64      2.69 o 
   8   6   2        9.24        8.71      1.74 o 
   9   6   2        6.42        5.28      2.05 o 
  10   6   2        0.64       -0.31      2.12 o 
 -11   7   2        9.51       10.61      2.52 o 
 -10   7   2       54.62       58.68      3.58 o 
  -9   7   2        2.69        3.48      1.80 o 
  -8   7   2       60.21       58.38      3.75 o 
  -7   7   2       56.99       54.14      3.38 o 
  -6   7   2       91.49       94.97      3.58 o 
  -5   7   2      215.71      217.83      5.53 o 
  -4   7   2      108.83      119.72      3.73 o 
  -3   7   2      451.52      491.14      8.31 o 
  -2   7   2     1299.40     1492.55     18.84 o 
  -1   7   2      342.44      343.32      5.60 o 
   0   7   2       81.78       89.52      2.27 o 
   1   7   2       54.90       58.83      1.83 o 
   2   7   2      185.05      192.93      4.17 o 
   3   7   2       13.59       17.08      1.36 o 
   4   7   2       30.35       27.59      2.20 o 
   5   7   2        7.80        3.15      1.13 o 
   6   7   2       61.24       74.51      3.36 o 
   7   7   2       41.68       42.30      2.47 o 
   8   7   2       81.97       74.85      3.27 o 
   9   7   2       25.38       24.75      2.45 o 
 -10   8   2        5.46        8.46      2.35 o 
  -9   8   2        7.31        8.60      2.14 o 
  -8   8   2        9.18        8.25      1.86 o 
  -7   8   2       51.82       49.87      2.60 o 
  -6   8   2      347.17      371.90      8.33 o 
  -5   8   2       22.82       19.86      2.48 o 
  -4   8   2       22.72       21.50      1.86 o 
  -3   8   2       97.47      102.41      2.93 o 
  -2   8   2       26.81       32.33      2.03 o 
  -1   8   2      124.78      132.36      2.95 o 
   0   8   2       51.57       46.11      2.07 o 
   1   8   2      337.57      373.25      6.11 o 
   2   8   2       62.43       54.11      2.13 o 
   3   8   2      110.77      110.85      3.10 o 
   4   8   2       55.10       56.27      2.30 o 
   5   8   2       44.99       44.94      2.69 o 
   6   8   2       12.97        8.31      1.89 o 
   7   8   2       79.87       80.57      3.67 o 
   8   8   2       39.85       42.16      2.74 o 
   9   8   2       17.26       17.67      2.35 o 
 -10   9   2        2.34        3.01      2.27 o 
  -9   9   2       13.27       19.53      2.28 o 
  -8   9   2        7.86        5.43      1.76 o 
  -7   9   2       15.92       13.40      1.84 o 
  -6   9   2       68.58       72.38      3.42 o 
  -5   9   2      386.25      397.18      8.67 o 
  -4   9   2        5.00        3.64      1.86 o 
  -3   9   2      371.25      392.29      7.25 o 
  -2   9   2      146.15      156.61      3.38 o 
  -1   9   2        8.35        7.43      1.24 o 
   0   9   2      560.08      589.14      8.85 o 
   1   9   2       48.35       51.18      1.89 o 
   2   9   2      348.12      336.29      6.47 o 
   3   9   2       93.76       89.97      2.88 o 
   4   9   2       19.22       17.93      2.35 o 
   5   9   2       58.91       55.80      3.06 o 
   6   9   2        0.51       -0.18      1.65 o 
   7   9   2       20.96       24.46      2.82 o 
   8   9   2        0.44       -0.66      1.78 o 
   9   9   2        0.14       -1.93      1.93 o 
  -9  10   2       54.56       74.35      3.66 o 
  -8  10   2       25.60       31.36      2.52 o 
  -7  10   2        9.06        9.18      2.07 o 
  -6  10   2      150.58      147.55      4.88 o 
  -5  10   2       86.07       87.22      3.87 o 
  -4  10   2      145.03      144.14      4.52 o 
  -3  10   2      117.20      114.67      3.96 o 
  -2  10   2      164.33      172.77      3.70 o 
  -1  10   2        8.12        5.33      1.08 o 
   0  10   2       31.07       32.32      2.21 o 
   1  10   2      149.57      144.32      3.34 o 
   2  10   2      103.18      100.68      3.10 o 
   3  10   2        6.49        3.48      1.31 o 
   4  10   2       62.22       65.41      3.24 o 
   5  10   2        1.12        0.44      1.67 o 
   6  10   2       69.87       72.88      6.12 o 
   7  10   2        5.02        2.97      2.03 o 
   8  10   2      115.20      131.56      4.75 o 
  -9  11   2        5.33        8.90      2.29 o 
  -8  11   2       17.50       18.50      2.40 o 
  -7  11   2       14.15       13.08      2.37 o 
  -6  11   2       24.34       24.52      4.07 o 
  -5  11   2       65.32       70.65      3.51 o 
  -4  11   2        6.72        2.96      3.03 o 
  -3  11   2        8.30        8.07      1.46 o 
  -2  11   2        6.52        3.62      1.14 o 
  -1  11   2      171.03      164.94      3.72 o 
   0  11   2      133.72      137.75      3.34 o 
   1  11   2       75.32       67.80      2.33 o 
   2  11   2       41.92       43.45      2.68 o 
   3  11   2      103.04      104.55      3.96 o 
   4  11   2       36.13       39.13      2.75 o 
   5  11   2       15.51       17.74      2.40 o 
   6  11   2       15.33       14.06      2.41 o 
   7  11   2      153.62      175.04      5.86 o 
   8  11   2       11.47       12.42      2.36 o 
  -8  12   2        2.06        1.62      1.97 o 
  -7  12   2       18.96       20.20      2.76 o 
  -6  12   2       23.35       25.54      3.28 o 
  -5  12   2       13.79       10.51      2.19 o 
  -4  12   2        0.07       -1.60      1.60 o 
  -3  12   2       26.86       24.05      2.31 o 
  -2  12   2      259.07      277.24      6.43 o 
  -1  12   2      123.17      125.83      3.32 o 
   0  12   2        0.39       -0.02      1.13 o 
   1  12   2       27.16       27.37      2.75 o 
   2  12   2        4.78        3.40      1.41 o 
   3  12   2        6.63        6.04      1.89 o 
   4  12   2       46.38       40.50      2.97 o 
   5  12   2        7.02        3.20      2.05 o 
   6  12   2       79.42       87.37      4.24 o 
   7  12   2       35.94       37.62      3.42 o 
  -7  13   2       11.01        8.15      2.70 o 
  -6  13   2        3.23        0.13      2.10 o 
  -5  13   2       20.42       16.21      2.47 o 
  -4  13   2       12.05        6.03      2.10 o 
  -3  13   2       12.91       11.43      2.09 o 
  -2  13   2       17.65       19.54      3.10 o 
  -1  13   2       39.42       38.86      2.06 o 
   0  13   2       72.16       67.54      2.88 o 
   1  13   2       79.73       73.97      3.05 o 
   2  13   2        9.85        7.84      2.00 o 
   3  13   2       16.33       11.18      2.19 o 
   4  13   2       10.54       12.44      2.32 o 
   5  13   2       10.63       14.01      2.55 o 
   6  13   2        3.89        2.56      2.37 o 
  -6  14   2       18.94       22.68      4.21 o 
  -5  14   2        8.75        7.15      2.36 o 
  -4  14   2       32.73       32.22      2.99 o 
  -3  14   2       13.69       11.44      2.33 o 
  -2  14   2       11.39       12.04      2.32 o 
  -1  14   2       82.88       83.75      3.33 o 
   0  14   2       15.26       15.35      1.88 o 
   1  14   2        9.29        6.70      1.95 o 
   2  14   2       17.49       18.52      2.42 o 
   3  14   2       10.77        9.80      2.36 o 
   4  14   2       81.18       93.08      4.33 o 
   5  14   2      133.63      153.12      7.76 o 
  -5  15   2        2.67        1.16      2.38 o 
  -4  15   2       12.89       10.24      2.57 o 
  -3  15   2        1.39        2.15      2.19 o 
  -2  15   2       32.39       31.86      3.72 o 
  -1  15   2       55.55       50.03      5.07 o 
   0  15   2       27.52       26.16      3.18 o 
   1  15   2       27.88       26.53      2.65 o 
   2  15   2       44.63       42.63      3.20 o 
   3  15   2       65.66       71.52      4.83 o 
   4  15   2       23.84       26.37      3.49 o 
  -3  16   2        8.97       11.30      2.58 o 
  -2  16   2        4.12        2.00      2.55 o 
  -1  16   2       18.72       13.06      3.53 o 
   0  16   2       16.25        7.64      3.32 o 
   1  16   2       35.33       34.70      4.96 o 
   2  16   2       40.69       44.53      4.11 o 
 -11   0   3       55.07       45.01      6.00 o 
 -10   0   3       27.56       21.59      2.29 o 
  -9   0   3       19.14       14.15      1.98 o 
  -8   0   3       20.84       22.64      4.21 o 
  -7   0   3      309.54      268.74      6.85 o 
  -6   0   3        1.28       -1.06      1.06 o 
  -5   0   3     1783.53     1924.58     41.02 o 
  -4   0   3      267.28      254.94      6.08 o 
  -3   0   3     2997.17     3220.18     51.57 o 
  -2   0   3      224.59      188.30      4.55 o 
  -1   0   3     1350.01     1305.21     23.17 o 
   0   0   3       17.60       15.36      0.80 o 
   1   0   3      200.02      207.18      5.58 o 
   2   0   3      250.07      260.11      5.35 o 
   3   0   3       70.56       75.89      2.91 o 
   4   0   3      140.15      119.75      3.87 o 
   5   0   3       36.79       36.35      2.28 o 
   6   0   3        8.19        3.50      1.66 o 
   7   0   3      711.91      748.59     26.53 o 
   8   0   3        2.48        0.28      1.81 o 
   9   0   3       42.43       39.10      3.80 o 
  10   0   3        0.12       -0.18      2.54 o 
 -12   1   3       19.15       17.89      3.63 o 
 -11   1   3       38.43       41.53      2.96 o 
 -10   1   3        4.31        5.37      1.58 o 
  -9   1   3      130.23      110.22      2.96 o 
  -8   1   3      216.03      203.38      4.71 o 
  -7   1   3       66.64       53.81      1.91 o 
  -6   1   3        3.05        3.36      0.93 o 
  -5   1   3       15.69       18.63      1.40 o 
  -4   1   3      130.36      131.34      2.91 o 
  -3   1   3       75.26       78.04      1.68 o 
  -2   1   3        5.24        5.66      0.63 o 
  -1   1   3      187.67      176.44      3.05 o 
   0   1   3     1858.70     1863.63     22.44 o 
   1   1   3       71.04       59.86      1.58 o 
   2   1   3      909.08      979.80     13.63 o 
   3   1   3      277.25      296.65      4.61 o 
   4   1   3      155.11      154.95      2.99 o 
   5   1   3       79.97       77.78      2.27 o 
   6   1   3       16.86       21.26      1.47 o 
   7   1   3      337.67      350.22      6.26 o 
   8   1   3       12.26       11.34      1.62 o 
   9   1   3       14.75       13.63      1.81 o 
  10   1   3        0.53       -1.80      2.45 o 
 -12   2   3       23.88       26.10      7.56 o 
 -11   2   3        4.48        2.40      1.78 o 
 -10   2   3        0.98        3.38      1.58 o 
  -9   2   3       64.40       61.75      2.58 o 
  -8   2   3      103.14       85.21      2.93 o 
  -7   2   3      401.70      387.52      6.35 o 
  -6   2   3      118.06      113.57      2.66 o 
  -5   2   3      106.64      115.40      2.76 o 
  -4   2   3      585.76      621.44      8.81 o 
  -3   2   3       67.00       55.98      2.39 o 
  -2   2   3      342.99      322.91      4.99 o 
  -1   2   3      346.98      343.82      4.89 o 
   0   2   3     3299.02     3414.89     46.78 o 
   1   2   3      191.58      186.07      3.41 o 
   2   2   3      292.86      321.61      5.16 o 
   3   2   3      174.44      168.62      3.30 o 
   4   2   3      170.71      184.31      3.37 o 
   5   2   3       83.66       83.84      2.20 o 
   6   2   3       80.85       70.90      2.57 o 
   7   2   3      126.29      135.55      3.39 o 
   8   2   3      101.48      103.50      3.87 o 
   9   2   3        8.97        6.44      1.73 o 
  10   2   3        7.12        1.22      2.22 o 
 -12   3   3        2.56        3.99      2.24 o 
 -11   3   3        7.66        5.27      1.96 o 
 -10   3   3        8.59       10.54      1.92 o 
  -9   3   3        1.29        0.77      1.46 o 
  -8   3   3        2.52        0.27      0.94 o 
  -7   3   3       66.94       64.46      2.38 o 
  -6   3   3      132.05      124.84      3.19 o 
  -5   3   3       32.13       29.59      1.46 o 
  -4   3   3      425.68      448.52      7.51 o 
  -3   3   3      136.00      130.58      2.50 o 
  -2   3   3     3809.02     4012.92     44.37 o 
  -1   3   3        2.02        1.30      0.60 o 
   0   3   3     1161.58     1270.01     16.13 o 
   1   3   3     1363.93     1437.18     17.99 o 
   2   3   3      484.52      484.93      7.21 o 
   3   3   3      226.65      255.53      4.45 o 
   4   3   3        3.39        3.76      0.88 o 
   5   3   3       62.50       63.50      2.02 o 
   6   3   3       49.05       51.82      1.87 o 
   7   3   3        1.88        2.31      1.35 o 
   8   3   3        7.89        8.07      1.59 o 
   9   3   3        3.11        1.60      1.86 o 
  10   3   3       25.78       28.01      2.81 o 
 -12   4   3       10.81       13.29      3.13 o 
 -11   4   3       10.00        9.24      2.20 o 
 -10   4   3       15.00       13.72      2.06 o 
  -9   4   3       21.47       25.82      2.27 o 
  -8   4   3       38.57       36.71      2.39 o 
  -7   4   3      145.90      129.03      3.99 o 
  -6   4   3      368.59      363.69      6.68 o 
  -5   4   3      208.08      208.48      3.94 o 
  -4   4   3      407.62      451.30      7.61 o 
  -3   4   3       91.12       71.47      2.11 o 
  -2   4   3      347.17      362.45      5.62 o 
  -1   4   3        4.03        5.22      0.75 o 
   0   4   3     1121.46     1223.89     15.68 o 
   1   4   3      308.85      332.58      5.87 o 
   2   4   3      115.90      111.70      2.47 o 
   3   4   3       52.61       52.85      1.73 o 
   4   4   3      201.38      195.78      4.26 o 
   5   4   3      219.17      227.07      4.87 o 
   6   4   3      137.86      123.65      3.19 o 
   7   4   3        4.63        2.65      1.23 o 
   8   4   3        3.90        4.79      1.74 o 
   9   4   3       16.25       19.41      2.44 o 
  10   4   3        0.75       -2.02      2.05 o 
 -11   5   3       17.08       19.96      2.68 o 
 -10   5   3       16.93       14.68      2.18 o 
  -9   5   3       15.93       17.80      2.32 o 
  -8   5   3       88.33       76.04      3.31 o 
  -7   5   3      170.58      163.49      4.68 o 
  -6   5   3      117.65       97.57      2.76 o 
  -5   5   3       64.01       53.21      1.98 o 
  -4   5   3      122.37      114.26      3.96 o 
  -3   5   3       14.24       14.12      1.11 o 
  -2   5   3      109.62      138.95      2.82 o 
  -1   5   3      191.68      214.13      3.82 o 
   0   5   3      774.44      848.60     11.54 o 
   1   5   3      370.93      393.53      6.15 o 
   2   5   3      124.95      130.97      3.24 o 
   3   5   3       30.50       29.58      1.86 o 
   4   5   3       44.98       48.23      2.46 o 
   5   5   3      111.83       95.69      2.94 o 
   6   5   3       40.93       40.69      1.92 o 
   7   5   3        0.96        0.79      1.17 o 
   8   5   3       11.43       11.42      1.90 o 
   9   5   3       93.36      110.53      4.48 o 
 -11   6   3       36.41       48.15      3.41 o 
 -10   6   3       49.86       52.43      3.28 o 
  -9   6   3        7.38        4.89      1.77 o 
  -8   6   3        1.64       -0.14      2.32 o 
  -7   6   3      588.65      591.37     10.30 o 
  -6   6   3      288.02      290.90      5.99 o 
  -5   6   3      159.03      164.73      4.50 o 
  -4   6   3      170.86      172.08      3.97 o 
  -3   6   3        4.87        4.32      0.99 o 
  -2   6   3       34.34       46.45      1.58 o 
  -1   6   3       94.58      101.53      2.69 o 
   0   6   3       27.31       29.19      1.30 o 
   1   6   3       76.35       93.28      2.30 o 
   2   6   3       17.25       16.42      1.05 o 
   3   6   3       25.92       25.51      1.55 o 
   4   6   3      269.36      254.59      5.24 o 
   5   6   3      291.64      286.51      8.52 o 
   6   6   3       17.92       18.13      1.66 o 
   7   6   3       18.40       18.99      2.02 o 
   8   6   3       20.63       21.91      2.18 o 
   9   6   3        2.39        3.03      2.08 o 
 -11   7   3       25.32       28.93      2.98 o 
 -10   7   3        6.56        4.85      2.04 o 
  -9   7   3       10.36        9.04      2.44 o 
  -8   7   3       14.63       11.39      1.94 o 
  -7   7   3       45.77       44.93      2.36 o 
  -6   7   3      386.66      415.79      7.87 o 
  -5   7   3       26.97       25.43      1.99 o 
  -4   7   3       66.56       66.96      2.35 o 
  -3   7   3      192.10      206.09      4.41 o 
  -2   7   3      149.56      156.32      3.23 o 
  -1   7   3       80.36       76.35      2.12 o 
   0   7   3      121.91      124.32      2.81 o 
   1   7   3       63.63       68.91      2.04 o 
   2   7   3       74.10       65.82      1.99 o 
   3   7   3       24.39       28.01      2.00 o 
   4   7   3       13.10       17.94      1.51 o 
   5   7   3        1.83        1.33      1.25 o 
   6   7   3        2.49        1.52      1.57 o 
   7   7   3       52.30       50.04      2.95 o 
   8   7   3       17.30       17.21      2.15 o 
   9   7   3       16.41       15.17      2.51 o 
 -10   8   3       10.77        7.71      2.31 o 
  -9   8   3        2.26        2.29      1.84 o 
  -8   8   3        9.68       10.57      2.17 o 
  -7   8   3      109.88      123.34      3.81 o 
  -6   8   3       74.73       72.61      3.27 o 
  -5   8   3       80.08       70.74      3.09 o 
  -4   8   3       29.06       30.21      1.73 o 
  -3   8   3        7.19        6.13      1.18 o 
  -2   8   3      275.32      285.12      5.02 o 
  -1   8   3       38.80       46.88      1.75 o 
   0   8   3      778.77      838.72     11.73 o 
   1   8   3       68.79       62.01      2.03 o 
   2   8   3      155.22      160.31      3.89 o 
   3   8   3       16.40       16.89      1.48 o 
   4   8   3       27.33       25.75      1.74 o 
   5   8   3      157.87      131.47      3.72 o 
   6   8   3       24.66       25.30      2.87 o 
   7   8   3       40.15       44.99      2.74 o 
   8   8   3      137.96      148.41      4.70 o 
   9   8   3        6.65        3.72      2.03 o 
 -10   9   3       15.48       14.50      2.63 o 
  -9   9   3       72.57       83.06      4.39 o 
  -8   9   3       59.66       67.42      3.14 o 
  -7   9   3       11.61       11.97      1.77 o 
  -6   9   3       50.92       54.02      3.00 o 
  -5   9   3       63.29       60.71      3.00 o 
  -4   9   3      195.01      185.76      4.38 o 
  -3   9   3       20.77       20.87      1.60 o 
  -2   9   3      119.93      119.91      2.92 o 
  -1   9   3        3.76        5.35      1.01 o 
   0   9   3       60.41       60.82      2.09 o 
   1   9   3      154.63      146.32      3.31 o 
   2   9   3      257.14      261.57      5.49 o 
   3   9   3       34.96       30.07      1.87 o 
   4   9   3       84.71       81.07      3.10 o 
   5   9   3        8.59        6.72      1.81 o 
   6   9   3        1.45       -1.53      1.66 o 
   7   9   3       78.68       88.55      4.11 o 
   8   9   3       20.50       24.93      2.56 o 
  -9  10   3       43.43       48.46      3.11 o 
  -8  10   3        6.23        8.08      1.90 o 
  -7  10   3        0.11       -0.09      1.53 o 
  -6  10   3       63.77       72.93      3.47 o 
  -5  10   3      206.43      209.13      5.79 o 
  -4  10   3      114.06      118.54      4.88 o 
  -3  10   3       29.32       37.53      2.47 o 
  -2  10   3      286.67      266.14      5.47 o 
  -1  10   3      179.91      177.24      3.81 o 
   0  10   3      208.81      200.56      4.14 o 
   1  10   3      320.03      339.13      5.96 o 
   2  10   3       10.08        7.20      1.36 o 
   3  10   3       16.49       16.43      1.66 o 
   4  10   3        4.22        1.91      1.64 o 
   5  10   3       17.20       21.65      2.41 o 
   6  10   3       52.58       54.41      3.53 o 
   7  10   3       48.04       58.03      6.59 o 
   8  10   3        1.17       -1.05      1.96 o 
  -9  11   3       14.08       19.60      2.52 o 
  -8  11   3       28.37       35.34      4.49 o 
  -7  11   3        5.10        4.23      2.04 o 
  -6  11   3       51.63       61.14      4.08 o 
  -5  11   3       57.35       49.84      3.00 o 
  -4  11   3       10.72       11.11      1.93 o 
  -3  11   3       36.68       36.19      2.20 o 
  -2  11   3       46.17       44.29      2.22 o 
  -1  11   3        5.90        2.34      1.23 o 
   0  11   3      340.75      344.99      6.13 o 
   1  11   3       67.02       63.90      2.33 o 
   2  11   3       14.04        9.40      1.52 o 
   3  11   3       36.00       31.34      2.47 o 
   4  11   3       42.64       41.50      2.86 o 
   5  11   3       49.73       53.28      3.46 o 
   6  11   3       32.79       34.36      4.94 o 
   7  11   3       19.56       14.36      3.13 o 
  -8  12   3        1.78        2.24      2.04 o 
  -7  12   3        7.35        8.54      2.36 o 
  -6  12   3       15.79       13.51      2.34 o 
  -5  12   3       46.78       43.83      3.05 o 
  -4  12   3      186.74      184.65      5.54 o 
  -3  12   3       12.18        9.59      1.90 o 
  -2  12   3       16.48       16.30      1.76 o 
  -1  12   3       10.86       14.26      1.46 o 
   0  12   3       23.73       26.25      1.93 o 
   1  12   3       37.48       33.39      2.14 o 
   2  12   3       40.87       43.21      2.39 o 
   3  12   3       29.22       27.96      2.58 o 
   4  12   3       12.70       12.44      2.23 o 
   5  12   3        4.14        2.17      2.06 o 
   6  12   3       13.04       11.26      3.71 o 
  -7  13   3        1.47        1.81      2.29 o 
  -6  13   3       26.57       29.56      2.98 o 
  -5  13   3        8.40        5.88      2.42 o 
  -4  13   3        8.97        7.11      2.08 o 
  -3  13   3        5.73        2.15      1.77 o 
  -2  13   3        3.49        3.16      1.53 o 
  -1  13   3        3.14        0.95      1.41 o 
   0  13   3        7.30        4.41      1.31 o 
   1  13   3        3.14        1.13      1.47 o 
   2  13   3       17.39       11.27      2.69 o 
   3  13   3       11.41        6.51      2.11 o 
   4  13   3       13.86       12.74      2.82 o 
   5  13   3       17.70       26.25      2.95 o 
   6  13   3      179.11      199.02      6.51 o 
  -6  14   3        6.35        7.55      2.53 o 
  -5  14   3       10.94       11.44      2.50 o 
  -4  14   3        6.41        3.51      2.14 o 
  -3  14   3       19.19       21.48      2.67 o 
  -2  14   3      103.05      102.77      4.17 o 
  -1  14   3       61.31       62.43      3.72 o 
   0  14   3      193.13      187.46      5.61 o 
   1  14   3       11.84        8.15      2.01 o 
   2  14   3        1.64        1.82      1.96 o 
   3  14   3       18.78       14.08      3.07 o 
   4  14   3       11.20        7.17      2.48 o 
  -5  15   3        3.38        1.75      2.38 o 
  -4  15   3       18.76       20.00      2.87 o 
  -3  15   3        3.36        1.70      2.11 o 
  -2  15   3       46.97       49.16      3.54 o 
  -1  15   3       39.14       38.39      3.59 o 
   0  15   3       12.56       10.23      2.63 o 
   1  15   3       15.54       12.13      2.29 o 
   2  15   3       19.22       18.79      2.62 o 
   3  15   3       15.93       12.38      2.51 o 
  -3  16   3        8.95        8.67      2.58 o 
  -2  16   3        0.38       -2.43      2.43 o 
  -1  16   3       43.52       40.57      4.56 o 
   0  16   3      186.00      179.27      8.51 o 
   1  16   3        1.67        6.08      2.82 o 
 -12   0   4       27.56       15.60      4.89 o 
 -11   0   4       23.73       19.33      3.57 o 
 -10   0   4        6.54        8.91      1.91 o 
  -9   0   4       95.45       84.34      3.67 o 
  -8   0   4      149.35      131.94      7.30 o 
  -7   0   4       49.36       49.67      2.61 o 
  -6   0   4        1.07        1.94      1.49 o 
  -5   0   4        2.58        0.13      1.20 o 
  -4   0   4      496.08      563.16     11.55 o 
  -3   0   4        5.20        4.64      0.98 o 
  -2   0   4        1.49        0.68      0.71 o 
  -1   0   4        0.02       -0.23      1.72 o 
   0   0   4       23.13       23.92      1.43 o 
   1   0   4      146.26      128.52      4.27 o 
   2   0   4      290.16      310.57      6.26 o 
   3   0   4        9.03        5.78      1.07 o 
   4   0   4        0.02       -0.76      1.18 o 
   5   0   4       39.94       32.19      2.99 o 
   6   0   4      247.73      251.29      6.98 o 
   7   0   4        1.01        0.89      1.70 o 
   8   0   4        4.41        3.61      1.98 o 
   9   0   4        0.58        3.15      2.48 o 
 -12   1   4       21.25       23.14      3.66 o 
 -11   1   4       22.54       22.88      3.38 o 
 -10   1   4       11.54       13.32      1.62 o 
  -9   1   4        5.44        3.00      1.35 o 
  -8   1   4      112.22       81.08      2.44 o 
  -7   1   4      322.30      296.65      5.22 o 
  -6   1   4      196.60      208.35      4.90 o 
  -5   1   4       18.96       23.12      1.19 o 
  -4   1   4      161.15      154.84      3.03 o 
  -3   1   4      305.95      273.24      4.48 o 
  -2   1   4      242.57      214.85      3.65 o 
  -1   1   4        6.69        7.34      0.81 o 
   0   1   4       22.05       25.55      1.36 o 
   1   1   4       63.36       61.95      1.53 o 
   2   1   4      570.47      634.96      9.07 o 
   3   1   4      134.93      133.57      2.70 o 
   4   1   4       11.59       10.82      1.12 o 
   5   1   4        8.35        6.84      1.09 o 
   6   1   4      195.94      204.66      4.28 o 
   7   1   4        2.25        1.94      1.26 o 
   8   1   4        5.88        6.17      2.46 o 
   9   1   4        6.35        4.37      1.85 o 
 -12   2   4       17.40       18.56      2.93 o 
 -11   2   4       44.03       43.70      2.92 o 
 -10   2   4       24.70       22.94      2.20 o 
  -9   2   4        3.22        3.27      1.33 o 
  -8   2   4      154.14      130.75      4.22 o 
  -7   2   4       22.42       23.28      1.45 o 
  -6   2   4      300.32      294.60      6.38 o 
  -5   2   4      159.97      188.98      3.60 o 
  -4   2   4       34.58       38.19      1.45 o 
  -3   2   4      125.64      123.73      2.52 o 
  -2   2   4       81.83       91.52      2.04 o 
  -1   2   4      102.63      110.01      2.59 o 
   0   2   4      685.58      718.43     10.84 o 
   1   2   4        7.30        6.19      0.71 o 
   2   2   4       34.88       30.29      1.25 o 
   3   2   4       43.26       48.03      1.70 o 
   4   2   4       52.53       54.22      1.79 o 
   5   2   4       68.51       70.85      2.10 o 
   6   2   4       52.07       55.93      2.17 o 
   7   2   4      233.99      262.27      6.46 o 
   8   2   4       30.77       33.34      3.14 o 
   9   2   4       12.69       13.77      2.00 o 
 -12   3   4      115.57      146.17      5.21 o 
 -11   3   4       39.63       44.33      2.99 o 
 -10   3   4        2.25        0.85      1.56 o 
  -9   3   4       23.37       17.50      2.06 o 
  -8   3   4      269.32      245.88      4.69 o 
  -7   3   4       78.22       71.55      2.22 o 
  -6   3   4       27.60       31.26      1.96 o 
  -5   3   4       85.01       79.16      2.33 o 
  -4   3   4       81.13       78.80      1.97 o 
  -3   3   4      178.15      177.83      3.29 o 
  -2   3   4     1325.51     1386.79     17.46 o 
  -1   3   4      201.30      197.20      4.20 o 
   0   3   4     1289.83     1393.45     17.61 o 
   1   3   4      376.60      386.97      6.02 o 
   2   3   4      407.11      450.14      6.91 o 
   3   3   4      217.55      217.19      4.07 o 
   4   3   4      188.83      205.56      4.04 o 
   5   3   4       65.73       66.22      2.06 o 
   6   3   4      309.47      312.33      7.05 o 
   7   3   4       32.69       30.85      2.10 o 
   8   3   4       37.70       32.28      2.32 o 
   9   3   4       18.43       17.57      2.41 o 
 -12   4   4       41.21       45.56      3.41 o 
 -11   4   4        3.34        5.39      2.10 o 
 -10   4   4        5.42        2.06      1.72 o 
  -9   4   4       42.51       41.17      2.61 o 
  -8   4   4      198.40      188.58      5.16 o 
  -7   4   4      148.43      130.42      3.63 o 
  -6   4   4       87.29       71.02      3.24 o 
  -5   4   4       10.09        9.90      1.14 o 
  -4   4   4       42.30       38.03      1.98 o 
  -3   4   4      292.96      306.38      4.62 o 
  -2   4   4      658.40      698.46      9.76 o 
  -1   4   4       50.57       63.38      1.78 o 
   0   4   4     3255.78     3576.80     40.27 o 
   1   4   4      533.62      576.41      8.40 o 
   2   4   4       34.51       35.08      1.41 o 
   3   4   4       44.76       46.54      1.73 o 
   4   4   4        8.96        5.18      1.01 o 
   5   4   4      322.58      328.40      5.40 o 
   6   4   4       48.05       46.43      2.10 o 
   7   4   4       29.86       33.49      2.46 o 
   8   4   4       80.81       80.52      3.78 o 
   9   4   4       15.35       17.34      3.34 o 
 -11   5   4       26.49       27.94      2.77 o 
 -10   5   4       41.14       46.19      3.36 o 
  -9   5   4        5.93        6.17      1.75 o 
  -8   5   4       76.43       76.86      3.27 o 
  -7   5   4      478.30      445.68      8.04 o 
  -6   5   4       87.38       89.59      2.78 o 
  -5   5   4      386.58      380.54      6.27 o 
  -4   5   4      305.45      305.07      5.21 o 
  -3   5   4       31.63       32.59      1.31 o 
  -2   5   4      413.33      457.39      6.95 o 
  -1   5   4      117.67      107.90      3.33 o 
   0   5   4      802.16      882.43     12.02 o 
   1   5   4      664.37      721.82     10.20 o 
   2   5   4       79.86       74.24      2.68 o 
   3   5   4       35.42       32.45      1.48 o 
   4   5   4       76.60       80.21      2.52 o 
   5   5   4       24.38       17.60      1.60 o 
   6   5   4        1.02       -0.07      1.12 o 
   7   5   4        1.57        0.29      1.35 o 
   8   5   4        6.36        4.19      1.99 o 
   9   5   4       27.47       28.35      2.86 o 
 -11   6   4       15.24       23.54      2.76 o 
 -10   6   4       33.85       36.96      2.85 o 
  -9   6   4        4.63        1.18      1.95 o 
  -8   6   4       11.87        9.17      1.77 o 
  -7   6   4      301.15      299.72      6.82 o 
  -6   6   4      310.35      325.64      6.33 o 
  -5   6   4       53.60       53.96      2.58 o 
  -4   6   4       20.56       23.38      1.45 o 
  -3   6   4      226.43      211.65      3.94 o 
  -2   6   4      113.23      104.51      2.50 o 
  -1   6   4      167.14      185.95      3.60 o 
   0   6   4      130.96      140.73      3.99 o 
   1   6   4      196.58      180.26      3.99 o 
   2   6   4      610.52      586.19      8.74 o 
   3   6   4       48.74       49.84      2.08 o 
   4   6   4       12.96       11.78      1.38 o 
   5   6   4       38.10       41.22      2.14 o 
   6   6   4        1.06        0.60      1.17 o 
   7   6   4       58.63       64.83      3.01 o 
   8   6   4       14.97       13.65      2.06 o 
   9   6   4        0.16        1.52      2.29 o 
 -11   7   4        3.68        3.40      2.18 o 
 -10   7   4       13.30       12.51      2.30 o 
  -9   7   4       23.22       21.98      2.37 o 
  -8   7   4        8.81        5.55      1.76 o 
  -7   7   4       58.38       56.89      3.64 o 
  -6   7   4      163.86      167.41      7.55 o 
  -5   7   4       21.50       23.05      2.08 o 
  -4   7   4       68.35       66.86      2.41 o 
  -3   7   4      184.97      153.54      3.23 o 
  -2   7   4        2.06        1.80      0.84 o 
  -1   7   4        9.85       11.46      1.05 o 
   0   7   4      803.83      836.74     11.69 o 
   1   7   4        1.09        1.95      0.88 o 
   2   7   4      169.19      156.01      3.35 o 
   3   7   4       79.96       76.13      2.64 o 
   4   7   4        0.31       -0.15      1.13 o 
   5   7   4       25.11       19.77      1.74 o 
   6   7   4        9.14        8.65      1.88 o 
   7   7   4        5.70        2.93      1.68 o 
   8   7   4       13.58       14.01      2.13 o 
 -11   8   4        1.14        1.80      2.28 o 
 -10   8   4        3.76        1.81      2.12 o 
  -9   8   4       76.55       88.62      4.02 o 
  -8   8   4       14.67       11.37      2.05 o 
  -7   8   4       36.18       32.45      2.42 o 
  -6   8   4      319.39      319.01      7.43 o 
  -5   8   4      229.29      234.26      5.10 o 
  -4   8   4      137.43      113.95      3.24 o 
  -3   8   4      140.75      139.18      3.52 o 
  -2   8   4       25.53       20.40      1.65 o 
  -1   8   4      163.75      145.45      3.22 o 
   0   8   4      176.46      179.11      3.71 o 
   1   8   4      240.86      235.99      4.50 o 
   2   8   4       47.46       41.36      1.71 o 
   3   8   4        6.42        5.40      1.30 o 
   4   8   4      117.65      104.08      3.69 o 
   5   8   4       15.19       15.27      2.16 o 
   6   8   4        2.36        0.48      1.65 o 
   7   8   4       36.43       39.93      2.85 o 
   8   8   4       23.86       28.34      2.58 o 
 -10   9   4       16.60       23.95      2.94 o 
  -9   9   4        0.54       -0.86      1.96 o 
  -8   9   4        1.19       -0.27      1.54 o 
  -7   9   4       60.79       68.96      2.97 o 
  -6   9   4       81.71       85.39      4.55 o 
  -5   9   4       58.52       62.61      3.27 o 
  -4   9   4      119.36      101.73      3.70 o 
  -3   9   4       61.95       67.33      2.18 o 
  -2   9   4      538.25      547.54      8.46 o 
  -1   9   4       92.06       76.43      2.37 o 
   0   9   4       66.09       55.79      2.09 o 
   1   9   4      206.25      196.06      4.04 o 
   2   9   4        5.15        2.49      1.24 o 
   3   9   4       15.41       14.63      1.55 o 
   4   9   4       24.57       21.17      1.82 o 
   5   9   4       15.65       15.48      2.16 o 
   6   9   4        4.46        2.22      1.85 o 
   7   9   4       45.39       61.07      3.63 o 
 -10  10   4        5.45        3.16      2.47 o 
  -9  10   4       12.07       12.20      2.51 o 
  -8  10   4        2.50       -0.09      1.67 o 
  -7  10   4       22.30       21.29      2.09 o 
  -6  10   4       13.19       13.47      2.02 o 
  -5  10   4        9.19        8.67      1.95 o 
  -4  10   4       38.88       36.63      2.09 o 
  -3  10   4      412.80      417.65      7.82 o 
  -2  10   4       99.90       94.48      2.71 o 
  -1  10   4       86.68       80.98      2.51 o 
   0  10   4      214.20      213.07      4.36 o 
   1  10   4       40.74       44.24      2.61 o 
   2  10   4       20.69       19.91      1.74 o 
   3  10   4       74.84       66.77      2.87 o 
   4  10   4        1.43        1.52      1.70 o 
   5  10   4       14.93       14.48      2.25 o 
   6  10   4       10.85        8.46      2.29 o 
   7  10   4       39.17       37.29      3.22 o 
  -9  11   4       99.91      121.98      7.50 o 
  -8  11   4       18.80       20.06      2.58 o 
  -7  11   4       18.45       17.13      2.08 o 
  -6  11   4        7.88        6.57      2.51 o 
  -5  11   4      170.60      178.05      5.41 o 
  -4  11   4       32.98       27.36      2.35 o 
  -3  11   4       26.36       24.64      2.17 o 
  -2  11   4       23.58       30.56      2.02 o 
  -1  11   4        7.35        6.83      1.96 o 
   0  11   4       28.89       28.46      1.71 o 
   1  11   4        5.72        4.79      1.42 o 
   2  11   4       31.54       37.48      2.32 o 
   3  11   4       43.89       40.18      2.33 o 
   4  11   4       69.21       77.23      3.67 o 
   5  11   4       59.05       67.37      4.60 o 
   6  11   4       14.93       15.37      4.18 o 
  -8  12   4        2.27        2.96      2.27 o 
  -7  12   4        0.37        0.72      2.07 o 
  -6  12   4       12.89       15.59      2.35 o 
  -5  12   4      165.83      177.99      5.57 o 
  -4  12   4        3.83        0.07      1.71 o 
  -3  12   4        5.75        7.38      1.63 o 
  -2  12   4        2.81        0.29      2.38 o 
  -1  12   4        0.08       -0.77      1.09 o 
   0  12   4       24.94       22.46      1.68 o 
   1  12   4        3.32        1.75      1.38 o 
   2  12   4       23.62       20.71      1.94 o 
   3  12   4        9.43        6.99      2.91 o 
   4  12   4       13.35       13.70      2.40 o 
   5  12   4       14.24       23.89      3.53 o 
   6  12   4        6.30        8.35      2.97 o 
  -7  13   4       30.61       42.84      3.49 o 
  -6  13   4        1.57        1.05      2.08 o 
  -5  13   4       34.83       37.51      2.99 o 
  -4  13   4        6.50        1.84      1.89 o 
  -3  13   4        1.91        1.68      1.76 o 
  -2  13   4      114.71      114.78      4.32 o 
  -1  13   4       13.54       11.89      1.78 o 
   0  13   4       25.40       21.03      2.25 o 
   1  13   4       10.57       10.36      1.75 o 
   2  13   4       33.61       28.78      2.59 o 
   3  13   4      159.47      182.65      5.77 o 
   4  13   4        9.09        9.70      2.83 o 
   5  13   4        3.26        3.52      2.38 o 
  -6  14   4        9.56        7.50      2.59 o 
  -5  14   4       19.35       19.25      2.68 o 
  -4  14   4       25.18       23.15      2.66 o 
  -3  14   4        7.25        5.62      2.01 o 
  -2  14   4       53.65       57.85      3.30 o 
  -1  14   4       64.00       59.94      3.32 o 
   0  14   4       25.69       23.68      2.13 o 
   1  14   4       12.24       10.46      2.70 o 
   2  14   4        1.28        0.07      1.95 o 
   3  14   4        1.41        1.44      2.13 o 
   4  14   4       23.47       28.39      3.06 o 
  -5  15   4       10.68        8.92      2.66 o 
  -4  15   4       33.88       37.33      4.15 o 
  -3  15   4       13.23       16.21      2.51 o 
  -2  15   4        3.94        1.46      1.96 o 
  -1  15   4        3.12       -1.13      1.95 o 
   0  15   4        2.54        2.71      2.42 o 
   1  15   4       23.25       16.99      2.45 o 
   2  15   4       26.99       26.74      2.88 o 
  -2  16   4        0.22        1.89      2.58 o 
  -1  16   4      100.28       98.49      6.46 o 
 -12   0   5       10.75        2.37      3.95 o 
 -11   0   5       39.96       28.15      5.03 o 
 -10   0   5       12.42       12.46      2.14 o 
  -9   0   5        1.33        1.10      1.59 o 
  -8   0   5       32.72       30.51      2.32 o 
  -7   0   5      932.14      951.12     23.16 o 
  -6   0   5       15.67       12.40      1.64 o 
  -5   0   5      293.08      297.98     12.16 o 
  -4   0   5      156.95      151.65      4.37 o 
  -3   0   5        6.34        7.35      1.05 o 
  -2   0   5       77.52       70.88      3.96 o 
  -1   0   5       72.98       58.90      4.99 o 
   0   0   5      270.95      264.39      7.86 o 
   1   0   5       50.90       46.14      2.11 o 
   2   0   5       36.74       31.73      1.62 o 
   3   0   5       17.06       16.66      1.41 o 
   4   0   5        4.27        2.62      1.40 o 
   5   0   5       48.19       49.85      2.86 o 
   6   0   5       59.98       61.90      3.83 o 
   7   0   5      233.55      243.20      7.19 o 
   8   0   5        5.84        4.96      2.59 o 
   9   0   5       27.08       27.51      3.80 o 
 -12   1   5       25.69       28.80      3.89 o 
 -11   1   5        0.71       -1.26      1.83 o 
 -10   1   5        2.96        3.07      1.39 o 
  -9   1   5       52.40       43.16      1.97 o 
  -8   1   5      121.84      106.78      2.85 o 
  -7   1   5       48.11       38.71      2.15 o 
  -6   1   5       68.90       65.96      2.06 o 
  -5   1   5      431.24      470.05      7.21 o 
  -4   1   5      275.32      290.89      4.85 o 
  -3   1   5       80.65       81.93      2.06 o 
  -2   1   5     1237.25     1306.27     18.16 o 
  -1   1   5      106.58       90.73      3.88 o 
   0   1   5      745.88      794.38     10.89 o 
   1   1   5       37.69       36.21      1.36 o 
   2   1   5      262.89      264.17      5.47 o 
   3   1   5      413.29      452.67      6.63 o 
   4   1   5       83.86       82.37      2.23 o 
   5   1   5       22.23       21.27      1.51 o 
   6   1   5       35.79       35.82      1.90 o 
   7   1   5       12.19       12.05      1.58 o 
   8   1   5       35.23       33.35      2.35 o 
   9   1   5        5.74        4.30      2.04 o 
 -12   2   5       12.18       14.65      2.85 o 
 -11   2   5       11.90       13.51      2.19 o 
 -10   2   5        1.47        2.77      1.41 o 
  -9   2   5       14.92       15.22      1.64 o 
  -8   2   5       55.51       52.20      2.71 o 
  -7   2   5       33.42       34.06      2.08 o 
  -6   2   5      109.77      104.39      2.61 o 
  -5   2   5      208.10      214.49      3.99 o 
  -4   2   5      139.12      133.40      2.79 o 
  -3   2   5      358.92      395.98      6.13 o 
  -2   2   5      439.18      435.08      7.25 o 
  -1   2   5      118.51      132.84      3.04 o 
   0   2   5      276.44      286.10      5.26 o 
   1   2   5       69.98       60.83      2.59 o 
   2   2   5      148.17      161.70      4.23 o 
   3   2   5       16.24       16.06      1.37 o 
   4   2   5       12.58       11.59      1.21 o 
   5   2   5      115.08      116.62      3.05 o 
   6   2   5       28.73       32.21      2.27 o 
   7   2   5      159.99      161.88      4.42 o 
   8   2   5        3.29        4.16      1.71 o 
   9   2   5       60.16       68.17      5.93 o 
 -12   3   5       14.94       12.46      2.83 o 
 -11   3   5       55.05       63.66      3.47 o 
 -10   3   5       29.79       29.25      2.44 o 
  -9   3   5       43.27       39.10      2.23 o 
  -8   3   5       11.37        8.03      1.28 o 
  -7   3   5      450.91      430.63      7.64 o 
  -6   3   5      118.08      108.47      2.97 o 
  -5   3   5      295.35      286.77      4.93 o 
  -4   3   5      779.20      834.23     11.46 o 
  -3   3   5      306.05      311.69      5.11 o 
  -2   3   5       69.87       77.16      2.57 o 
  -1   3   5      123.17      142.49      3.25 o 
   0   3   5      349.28      345.30      6.14 o 
   1   3   5       28.10       25.14      1.44 o 
   2   3   5       48.85       48.97      2.14 o 
   3   3   5       21.71       19.51      1.57 o 
   4   3   5       24.21       22.36      2.13 o 
   5   3   5      155.99      148.40      3.23 o 
   6   3   5        2.77        2.64      1.21 o 
   7   3   5      127.86      120.29      5.24 o 
   8   3   5       37.95       38.97      2.58 o 
   9   3   5       19.60       14.72      2.53 o 
 -12   4   5       16.26       22.87      2.79 o 
 -11   4   5        4.53        2.58      2.32 o 
 -10   4   5       50.12       57.26      3.49 o 
  -9   4   5       72.59       75.58      4.59 o 
  -8   4   5       42.54       34.10      2.01 o 
  -7   4   5      114.61      107.72      3.54 o 
  -6   4   5       77.04       86.56      2.77 o 
  -5   4   5      260.76      259.67      4.62 o 
  -4   4   5       26.74       22.22      1.19 o 
  -3   4   5       17.49       18.35      2.14 o 
  -2   4   5      288.63      319.08      5.78 o 
  -1   4   5      200.39      201.84      4.17 o 
   0   4   5      547.68      594.74      9.55 o 
   1   4   5       83.59       84.56      2.21 o 
   2   4   5      180.42      169.72      3.46 o 
   3   4   5        7.83        7.33      1.05 o 
   4   4   5      143.55      137.97      3.25 o 
   5   4   5       45.48       46.65      2.43 o 
   6   4   5       59.53       68.91      3.04 o 
   7   4   5        6.34        5.47      1.48 o 
   8   4   5        9.32        8.37      2.13 o 
 -11   5   5       23.93       27.18      2.77 o 
 -10   5   5        7.46        7.64      1.96 o 
  -9   5   5        9.84       12.26      1.97 o 
  -8   5   5       13.52       12.80      1.54 o 
  -7   5   5       60.35       59.41      2.40 o 
  -6   5   5      498.28      487.97      8.54 o 
  -5   5   5       15.28       15.93      1.38 o 
  -4   5   5        8.91       11.93      1.16 o 
  -3   5   5       11.13        7.43      0.88 o 
  -2   5   5       40.15       40.88      1.55 o 
  -1   5   5      105.86      102.84      2.95 o 
   0   5   5     1803.79     1956.66     23.90 o 
   1   5   5       77.41       85.13      2.30 o 
   2   5   5       11.88       10.98      1.09 o 
   3   5   5       53.58       52.04      2.94 o 
   4   5   5       17.98       13.10      1.28 o 
   5   5   5       10.40       10.02      1.51 o 
   6   5   5       28.36       25.07      1.93 o 
   7   5   5       68.56       73.12      2.89 o 
   8   5   5        8.82        5.31      2.09 o 
 -11   6   5       13.36       15.28      2.56 o 
 -10   6   5        4.21        4.75      1.95 o 
  -9   6   5       41.20       44.39      2.85 o 
  -8   6   5       20.26       23.56      3.03 o 
  -7   6   5       64.41       57.17      2.44 o 
  -6   6   5       35.97       34.84      1.93 o 
  -5   6   5       24.10       18.01      1.45 o 
  -4   6   5      150.17      158.86      3.01 o 
  -3   6   5       59.57       54.09      2.07 o 
  -2   6   5      155.65      148.91      3.16 o 
  -1   6   5       31.45       34.77      1.48 o 
   0   6   5       35.16       35.26      1.53 o 
   1   6   5      342.19      380.43      6.28 o 
   2   6   5       36.34       36.29      1.62 o 
   3   6   5        8.71        6.89      1.11 o 
   4   6   5       61.47       57.69      2.43 o 
   5   6   5       39.64       32.19      2.83 o 
   6   6   5        0.33        0.85      1.28 o 
   7   6   5        6.64       10.07      1.84 o 
   8   6   5       53.41       56.39      4.27 o 
 -11   7   5       18.06       22.11      2.81 o 
 -10   7   5        8.37       10.42      2.27 o 
  -9   7   5       32.20       30.96      2.62 o 
  -8   7   5        3.58        2.89      1.70 o 
  -7   7   5      348.05      356.71      8.11 o 
  -6   7   5      221.03      200.56      5.63 o 
  -5   7   5      277.48      242.11      4.66 o 
  -4   7   5       28.51       27.06      1.42 o 
  -3   7   5       63.31       56.82      1.94 o 
  -2   7   5      217.31      213.48      4.22 o 
  -1   7   5       11.08       11.73      1.27 o 
   0   7   5      178.81      185.49      3.80 o 
   1   7   5      449.44      437.30      7.07 o 
   2   7   5       34.48       36.53      2.76 o 
   3   7   5       14.93       15.79      1.54 o 
   4   7   5       19.88       20.20      1.74 o 
   5   7   5      103.48       95.60      3.25 o 
   6   7   5        5.16        2.68      1.74 o 
   7   7   5        9.25        7.43      2.25 o 
   8   7   5       29.31       32.28      3.40 o 
 -11   8   5       87.39      122.32      5.01 o 
 -10   8   5        6.72        3.61      2.19 o 
  -9   8   5        3.36        5.53      1.98 o 
  -8   8   5       28.59       34.66      2.66 o 
  -7   8   5       54.41       54.13      3.00 o 
  -6   8   5      114.67      107.88      3.62 o 
  -5   8   5       45.33       35.88      1.76 o 
  -4   8   5        2.40       -0.56      1.07 o 
  -3   8   5       18.99       18.42      1.29 o 
  -2   8   5      178.51      161.28      3.51 o 
  -1   8   5       79.13       67.18      2.21 o 
   0   8   5      253.43      238.99      4.58 o 
   1   8   5      124.72      118.93      3.35 o 
   2   8   5       35.62       37.22      2.21 o 
   3   8   5       48.47       46.07      3.81 o 
   4   8   5       17.19       14.70      2.27 o 
   5   8   5       19.56       16.88      2.06 o 
   6   8   5        4.67        5.93      2.00 o 
   7   8   5       21.32       24.66      2.73 o 
 -10   9   5       32.18       42.70      4.44 o 
  -9   9   5        5.28        5.21      2.07 o 
  -8   9   5       30.40       37.07      2.81 o 
  -7   9   5        2.88        1.47      1.43 o 
  -6   9   5       19.59       17.19      1.97 o 
  -5   9   5       13.09       11.50      1.53 o 
  -4   9   5       65.64       57.90      2.46 o 
  -3   9   5        5.67        7.15      1.31 o 
  -2   9   5       31.57       32.96      1.66 o 
  -1   9   5       95.05       86.58      2.92 o 
   0   9   5      319.83      311.69      5.62 o 
   1   9   5       17.29       15.71      1.57 o 
   2   9   5        2.45       -0.09      1.22 o 
   3   9   5        3.94        4.80      2.47 o 
   4   9   5       21.37       20.08      1.85 o 
   5   9   5       15.28       17.46      2.25 o 
   6   9   5        0.31       -0.87      2.12 o 
   7   9   5       28.52       29.29      2.91 o 
 -10  10   5       13.74       12.88      2.71 o 
  -9  10   5       35.49       40.00      3.28 o 
  -8  10   5        7.97        8.32      2.14 o 
  -7  10   5       51.53       53.14      3.20 o 
  -6  10   5      204.40      222.33      5.58 o 
  -5  10   5        6.72       11.15      1.88 o 
  -4  10   5       98.51       90.50      3.10 o 
  -3  10   5       14.81       16.11      1.63 o 
  -2  10   5       33.98       36.38      1.81 o 
  -1  10   5        7.01        4.95      1.16 o 
   0  10   5        9.66        8.64      1.32 o 
   1  10   5      123.63      116.24      3.07 o 
   2  10   5       11.82       11.11      1.54 o 
   3  10   5       22.63       19.86      1.85 o 
   4  10   5       49.55       46.35      3.31 o 
   5  10   5        4.83        1.61      2.20 o 
   6  10   5        0.57       -1.49      2.52 o 
  -9  11   5        5.54        5.63      2.42 o 
  -8  11   5       40.36       39.75      3.19 o 
  -7  11   5        7.58        8.53      2.18 o 
  -6  11   5        4.72        1.92      1.73 o 
  -5  11   5       20.06       20.34      2.23 o 
  -4  11   5       21.87       19.38      2.07 o 
  -3  11   5        0.39        0.12      1.79 o 
  -2  11   5       26.18       25.05      1.81 o 
  -1  11   5        3.23        2.30      1.18 o 
   0  11   5       72.92       68.57      2.45 o 
   1  11   5       24.88       23.25      1.89 o 
   2  11   5      140.77      132.69      6.91 o 
   3  11   5       20.33       19.40      1.95 o 
   4  11   5        6.25        5.66      3.58 o 
   5  11   5        9.31        4.10      3.04 o 
   6  11   5       28.54       28.74      3.58 o 
  -8  12   5        2.07        0.87      2.19 o 
  -7  12   5       14.55       15.60      2.48 o 
  -6  12   5       12.09        7.69      2.09 o 
  -5  12   5       44.86       45.02      3.07 o 
  -4  12   5       39.48       46.72      2.91 o 
  -3  12   5        4.82        3.14      1.62 o 
  -2  12   5       96.27       97.73      3.39 o 
  -1  12   5       19.16       14.92      1.56 o 
   0  12   5        6.27        3.34      1.43 o 
   1  12   5       52.08       50.45      2.60 o 
   2  12   5        6.55        6.21      1.63 o 
   3  12   5        3.69        6.29      2.30 o 
   4  12   5       28.96       34.14      3.43 o 
   5  12   5        1.24        1.19      2.48 o 
  -7  13   5       21.91       25.21      2.93 o 
  -6  13   5       37.09       38.26      3.12 o 
  -5  13   5       33.87       32.03      2.84 o 
  -4  13   5       75.17       75.12      3.75 o 
  -3  13   5       12.14        7.58      1.90 o 
  -2  13   5       29.78       32.24      2.60 o 
  -1  13   5        2.75        5.04      1.87 o 
   0  13   5        4.93        3.25      1.56 o 
   1  13   5       25.97       21.59      2.06 o 
   2  13   5        2.22       -0.83      2.19 o 
   3  13   5        1.33       -2.16      2.16 o 
   4  13   5       19.96       15.12      2.95 o 
  -6  14   5       23.86       29.49      6.49 o 
  -5  14   5        8.59        6.45      2.21 o 
  -4  14   5        0.78       -1.92      1.92 o 
  -3  14   5       28.61       30.15      2.67 o 
  -2  14   5        6.95        2.20      1.72 o 
  -1  14   5       11.66       11.19      3.03 o 
   0  14   5       22.01       22.86      2.56 o 
   1  14   5        9.80        8.05      2.42 o 
   2  14   5       40.39       47.85      3.83 o 
   3  14   5       22.45       18.61      3.78 o 
  -4  15   5       75.50       81.49      4.22 o 
  -3  15   5        3.47        4.02      2.20 o 
  -2  15   5       28.95       21.67      3.08 o 
  -1  15   5       19.85       24.73      3.09 o 
   0  15   5       83.91       86.41      6.00 o 
   1  15   5        0.07       -2.78      2.78 o 
 -12   0   6       62.80       83.78      8.79 o 
 -11   0   6       16.77       12.44      3.08 o 
 -10   0   6        0.01       -1.63      1.63 o 
  -9   0   6       12.00        9.20      1.92 o 
  -7   0   6        8.14        8.27      1.58 o 
  -6   0   6      970.31     1024.61     19.66 o 
  -5   0   6       11.37        8.88      1.34 o 
  -4   0   6      142.78      132.71      4.01 o 
  -3   0   6       51.41       42.96      2.69 o 
  -2   0   6     1243.23     1296.80     39.60 o 
  -1   0   6        0.56        2.14      1.66 o 
   0   0   6      333.61      397.95     11.05 o 
   1   0   6      161.50      163.10      3.95 o 
   2   0   6        0.09       -0.88      0.88 o 
   3   0   6       62.52       56.52      2.49 o 
   4   0   6        5.30        3.35      1.53 o 
   5   0   6       14.10       17.65      2.80 o 
   6   0   6        9.93        7.62      2.01 o 
   7   0   6       23.56       22.17      2.68 o 
   8   0   6        1.73       -1.22      2.68 o 
 -12   1   6       49.78       53.36      4.51 o 
 -11   1   6       60.35       61.76      9.48 o 
 -10   1   6        9.46        8.01      1.60 o 
  -9   1   6        2.50        1.01      1.08 o 
  -8   1   6      421.16      398.18      8.48 o 
  -7   1   6       71.67       71.21      2.30 o 
  -6   1   6      200.67      179.07      3.69 o 
  -5   1   6      106.13      100.93      3.14 o 
  -4   1   6       13.92       14.42      1.00 o 
  -3   1   6       29.62       27.71      1.48 o 
  -2   1   6       29.12       34.12      1.68 o 
  -1   1   6      100.98       99.19      3.69 o 
   0   1   6        7.93        9.81      1.01 o 
   1   1   6      121.35      125.31      2.79 o 
   2   1   6      257.94      291.25      5.08 o 
   3   1   6       28.60       31.66      1.42 o 
   4   1   6       45.93       49.85      1.84 o 
   5   1   6       65.36       69.21      2.44 o 
   6   1   6       42.39       35.44      1.99 o 
   7   1   6       44.67       48.60      2.61 o 
   8   1   6       14.25       10.25      2.53 o 
 -12   2   6       19.49       20.30      3.34 o 
 -11   2   6       16.44       20.72      2.31 o 
 -10   2   6       24.27       22.54      1.99 o 
  -9   2   6       19.79       15.59      1.67 o 
  -8   2   6       54.37       49.38      3.03 o 
  -7   2   6      207.92      188.72      3.94 o 
  -6   2   6      136.95      131.96      3.32 o 
  -5   2   6       41.26       39.21      1.97 o 
  -4   2   6       11.89       12.63      1.07 o 
  -3   2   6      160.86      150.72      3.03 o 
  -2   2   6       92.86       98.39      2.94 o 
  -1   2   6        7.49        9.10      1.04 o 
   0   2   6       19.49       22.95      1.36 o 
   1   2   6        0.42       -0.41      0.87 o 
   2   2   6        7.76        5.59      0.93 o 
   3   2   6      131.56      127.74      3.04 o 
   4   2   6        3.02        2.40      0.96 o 
   5   2   6      110.70      110.13      2.82 o 
   6   2   6      160.91      165.00      4.01 o 
   7   2   6       26.25       30.56      2.28 o 
   8   2   6        1.61       -0.06      2.03 o 
 -12   3   6       47.39       54.99      4.33 o 
 -11   3   6        0.42       -0.94      1.81 o 
 -10   3   6       89.58       94.18      3.78 o 
  -9   3   6       14.72       10.75      1.79 o 
  -8   3   6       37.11       33.89      3.79 o 
  -7   3   6       23.28       16.62      1.32 o 
  -6   3   6        9.43        9.97      1.11 o 
  -5   3   6       40.56       43.08      1.94 o 
  -4   3   6       85.12       82.45      2.18 o 
  -3   3   6       13.51       18.28      1.05 o 
  -2   3   6      165.77      190.24      4.80 o 
  -1   3   6        1.54        0.03      0.88 o 
   0   3   6       78.37       88.10      2.58 o 
   1   3   6       24.60       21.48      1.42 o 
   2   3   6       20.66       17.18      1.24 o 
   3   3   6        7.46        5.84      1.07 o 
   4   3   6        3.27        2.02      1.00 o 
   5   3   6       16.90       11.75      1.28 o 
   6   3   6       62.99       61.96      2.54 o 
   7   3   6      103.16      120.58      4.40 o 
   8   3   6       21.22       21.36      2.60 o 
 -12   4   6       22.08       20.91      2.72 o 
 -11   4   6       23.33       26.90      2.72 o 
 -10   4   6       10.80       15.17      2.59 o 
  -9   4   6        0.95        1.99      1.35 o 
  -8   4   6       83.69       83.89      2.93 o 
  -7   4   6      128.62      119.98      3.40 o 
  -6   4   6      151.02      142.87      3.21 o 
  -5   4   6       78.45       83.63      2.94 o 
  -4   4   6       52.86       50.59      1.91 o 
  -3   4   6      135.25      127.42      2.96 o 
  -2   4   6      122.95      124.85      3.17 o 
  -1   4   6       76.74       75.91      2.80 o 
   0   4   6       62.41       55.47      2.12 o 
   1   4   6      484.23      495.94      8.46 o 
   2   4   6      298.47      291.25      5.17 o 
   3   4   6        1.61        0.03      0.93 o 
   4   4   6        2.06        1.71      1.10 o 
   5   4   6        0.99        0.25      1.16 o 
   6   4   6       19.64       14.87      1.89 o 
   7   4   6       19.40       15.21      2.23 o 
   8   4   6        1.29       -1.10      2.36 o 
 -11   5   6        9.84        7.48      2.22 o 
 -10   5   6        5.21        6.72      1.98 o 
  -9   5   6       48.27       47.89      3.82 o 
  -8   5   6       40.57       31.50      2.56 o 
  -7   5   6      161.13      158.31      4.07 o 
  -6   5   6       24.32       24.71      1.98 o 
  -5   5   6       99.67       95.16      2.49 o 
  -4   5   6       64.62       66.37      2.04 o 
  -3   5   6       83.97       70.42      2.08 o 
  -2   5   6       60.87       54.20      2.14 o 
  -1   5   6       19.45       23.09      1.51 o 
   0   5   6       34.26       31.10      3.14 o 
   1   5   6      109.51      112.46      3.21 o 
   2   5   6      327.44      334.41      7.91 o 
   3   5   6       14.78       13.07      1.29 o 
   4   5   6       10.47        8.54      1.25 o 
   5   5   6      166.97      166.14      4.42 o 
   6   5   6       93.97      102.42      3.53 o 
   7   5   6       10.21        9.28      1.93 o 
 -11   6   6       42.05       55.97      4.67 o 
 -10   6   6        6.12        9.62      2.12 o 
  -9   6   6       11.02       11.14      2.72 o 
  -8   6   6       18.88       16.45      1.68 o 
  -7   6   6       42.97       41.65      3.04 o 
  -6   6   6       89.52       76.87      2.91 o 
  -5   6   6       41.64       31.28      1.50 o 
  -4   6   6       10.44       11.71      1.10 o 
  -3   6   6      136.56      134.01      3.03 o 
  -2   6   6      153.98      154.71      4.39 o 
  -1   6   6      203.73      186.14      5.25 o 
   0   6   6     1584.70     1731.32     21.72 o 
   1   6   6      781.31      811.73     11.56 o 
   2   6   6       45.08       41.20      2.07 o 
   3   6   6       14.65       15.55      1.37 o 
   4   6   6       22.95       20.26      2.03 o 
   5   6   6        5.89        7.79      1.84 o 
   6   6   6        8.35        7.74      1.75 o 
   7   6   6       28.39       23.19      2.59 o 
 -11   7   6       52.12       63.61      4.96 o 
 -10   7   6        5.02        4.10      2.01 o 
  -9   7   6       15.89       11.86      2.99 o 
  -8   7   6       60.45       56.76      4.55 o 
  -7   7   6       93.77       82.24      3.30 o 
  -6   7   6      229.27      231.90      5.19 o 
  -5   7   6        7.66       10.69      1.38 o 
  -4   7   6      246.93      205.52      4.09 o 
  -3   7   6       47.41       38.97      1.89 o 
  -2   7   6      294.20      272.26      6.58 o 
  -1   7   6      136.77      123.76      2.99 o 
   0   7   6      540.97      545.97      9.94 o 
   1   7   6       35.75       27.65      1.59 o 
   2   7   6       13.49       10.17      1.24 o 
   3   7   6       16.11       16.93      1.91 o 
   4   7   6       38.16       36.10      2.61 o 
   5   7   6        5.04        7.47      2.51 o 
   6   7   6        0.56       -1.53      1.72 o 
   7   7   6       19.26       19.41      2.57 o 
 -10   8   6        2.06        0.22      2.04 o 
  -9   8   6       48.49       59.78      3.45 o 
  -8   8   6       16.05       19.57      2.25 o 
  -7   8   6      218.44      217.52      5.94 o 
  -6   8   6        0.33       -0.51      1.25 o 
  -5   8   6      130.76      125.40      3.55 o 
  -4   8   6       25.58       20.63      1.62 o 
  -3   8   6       34.18       21.95      1.43 o 
  -2   8   6      135.29      122.25      3.03 o 
  -1   8   6       23.09       20.17      1.90 o 
   0   8   6      247.25      229.47      4.80 o 
   1   8   6       11.68        8.84      1.22 o 
   2   8   6        0.20        0.56      1.16 o 
   3   8   6       25.37       21.49      2.08 o 
   4   8   6       29.51       29.63      3.34 o 
   5   8   6       13.89       14.18      2.13 o 
   6   8   6        1.68       -0.14      2.18 o 
 -10   9   6        3.79       -0.12      2.21 o 
  -9   9   6       65.11       77.54      4.90 o 
  -8   9   6        0.20       -0.75      1.89 o 
  -7   9   6       48.44       49.39      2.99 o 
  -6   9   6       57.94       58.91      2.67 o 
  -5   9   6        1.33        2.86      1.29 o 
  -4   9   6      103.40       81.95      2.87 o 
  -3   9   6       32.34       33.66      1.72 o 
  -2   9   6        0.27       -0.95      0.95 o 
  -1   9   6        0.72       -0.94      0.98 o 
   0   9   6        7.36        3.35      1.34 o 
   1   9   6       21.35       21.57      1.74 o 
   2   9   6       38.43       41.34      2.78 o 
   3   9   6       14.93       15.27      1.98 o 
   4   9   6       40.48       44.89      2.85 o 
   5   9   6        3.13        5.61      2.37 o 
   6   9   6        0.66       -0.28      2.41 o 
  -9  10   6       10.25       11.89      2.47 o 
  -8  10   6       15.09       15.19      2.37 o 
  -7  10   6       52.35       49.76      3.10 o 
  -6  10   6       29.73       32.38      2.96 o 
  -5  10   6       64.44       62.98      3.11 o 
  -4  10   6        0.70        4.25      2.96 o 
  -3  10   6        6.16        2.94      1.33 o 
  -2  10   6      122.43      115.57      3.48 o 
  -1  10   6        1.61        0.54      1.08 o 
   0  10   6        2.25        1.11      1.11 o 
   1  10   6        3.73        2.97      1.52 o 
   2  10   6       36.60       40.81      2.64 o 
   3  10   6        4.10        4.39      1.76 o 
   4  10   6        5.31        4.75      2.29 o 
   5  10   6       10.49       13.47      2.73 o 
  -9  11   6       32.34       42.77      3.41 o 
  -8  11   6        5.57        3.64      2.21 o 
  -7  11   6        1.82        3.92      1.97 o 
  -6  11   6        2.69        2.98      1.75 o 
  -5  11   6       52.83       47.17      4.14 o 
  -4  11   6       22.05       15.63      2.18 o 
  -3  11   6        5.52        2.29      1.42 o 
  -2  11   6        8.19        6.75      1.35 o 
  -1  11   6       14.37       10.91      1.41 o 
   0  11   6       32.73       35.66      2.13 o 
   1  11   6        7.83        5.09      1.73 o 
   2  11   6        1.27       -0.17      1.61 o 
   3  11   6       62.79       73.00      4.26 o 
   4  11   6       10.58       13.44      2.80 o 
   5  11   6       15.80       24.54      7.01 o 
  -8  12   6       48.79       53.90      3.69 o 
  -7  12   6      113.63      128.04      4.95 o 
  -6  12   6       22.17       22.83      2.53 o 
  -5  12   6       29.96       38.37      4.19 o 
  -4  12   6       23.16       25.55      2.44 o 
  -3  12   6       68.88       67.73      2.98 o 
  -2  12   6       41.61       42.35      2.41 o 
  -1  12   6       15.89       13.66      1.67 o 
   0  12   6        7.05        6.73      1.82 o 
   1  12   6       79.24       74.66      3.54 o 
   2  12   6        1.42        0.79      1.86 o 
   3  12   6       34.60       36.80      3.50 o 
   4  12   6       20.76       27.96      3.49 o 
  -7  13   6        3.96        2.18      2.30 o 
  -6  13   6        1.56       -1.79      2.02 o 
  -5  13   6       37.96       35.38      3.00 o 
  -4  13   6       20.76       22.16      2.45 o 
  -3  13   6      120.01      115.97      4.33 o 
  -2  13   6        5.02        1.17      1.78 o 
  -1  13   6        7.36        4.81      2.22 o 
   0  13   6       88.37       93.50      3.88 o 
   1  13   6        0.17       -0.07      1.82 o 
   2  13   6        0.59       -2.13      2.21 o 
   3  13   6       61.30       61.19      4.35 o 
  -5  14   6      178.58      196.24      7.14 o 
  -4  14   6       76.55       85.88      4.70 o 
  -3  14   6        0.60        1.17      2.16 o 
  -2  14   6       19.01       19.11      3.55 o 
  -1  14   6       16.03       13.76      2.76 o 
   0  14   6       23.92       22.07      3.04 o 
   1  14   6        2.23        1.82      2.39 o 
  -3  15   6        1.58        1.65      2.37 o 
  -2  15   6       18.48       12.36      3.30 o 
  -1  15   6       85.88       97.63     18.97 o 
 -12   0   7       38.83       56.23      7.33 o 
 -11   0   7       20.49       20.53      3.46 o 
 -10   0   7        1.02       -0.69      1.80 o 
  -9   0   7        0.14       -0.82      1.50 o 
  -8   0   7        2.63        2.49      1.62 o 
  -7   0   7      149.11      131.25      4.54 o 
  -6   0   7       87.75       79.78      3.31 o 
  -5   0   7       61.35       60.63      3.40 o 
  -4   0   7       19.02       18.28      1.55 o 
  -3   0   7       27.60       34.84      4.85 o 
  -2   0   7        0.51        1.76      1.74 o 
  -1   0   7       51.50       70.99      5.91 o 
   0   0   7        4.99        4.04      1.96 o 
   1   0   7       24.17       22.59      1.43 o 
   2   0   7        2.14        1.04      1.02 o 
   3   0   7      160.15      186.33      5.55 o 
   4   0   7        0.34       -0.05      1.51 o 
   5   0   7       92.78       86.26      4.07 o 
   6   0   7        1.91        2.26      2.50 o 
   7   0   7       15.15       18.93      4.88 o 
 -12   1   7       14.85       16.46      2.98 o 
 -11   1   7        5.77        4.61      2.00 o 
 -10   1   7        9.56        5.78      1.56 o 
  -9   1   7        4.28        3.39      1.30 o 
  -8   1   7       20.21       16.02      1.92 o 
  -7   1   7      383.82      389.38      6.59 o 
  -6   1   7       44.52       49.75      1.87 o 
  -5   1   7       71.78       69.29      2.24 o 
  -4   1   7       75.07       68.99      1.98 o 
  -3   1   7       43.72       43.43      1.81 o 
  -2   1   7      112.15      109.30      5.12 o 
  -1   1   7       61.37       65.23      3.08 o 
   0   1   7       39.22       38.77      2.56 o 
   1   1   7       15.21       13.71      1.29 o 
   2   1   7        7.68        6.10      1.05 o 
   3   1   7       54.18       52.59      2.16 o 
   4   1   7       16.57       14.64      1.42 o 
   5   1   7       72.02       77.64      2.99 o 
   6   1   7       49.26       53.87      3.06 o 
   7   1   7        0.44       -1.69      2.20 o 
 -12   2   7       19.48       25.69      4.15 o 
 -11   2   7       28.87       31.17      2.95 o 
 -10   2   7       23.25       22.37      2.21 o 
  -9   2   7        1.55        1.64      1.32 o 
  -8   2   7      131.81      114.77      3.10 o 
  -7   2   7       37.75       35.94      2.67 o 
  -6   2   7        6.66        5.28      1.04 o 
  -5   2   7      354.37      344.41      6.39 o 
  -4   2   7      189.96      185.23      4.77 o 
  -3   2   7       27.45       28.10      2.82 o 
  -2   2   7      650.07      715.82     11.26 o 
  -1   2   7       17.36       17.60      1.66 o 
   0   2   7       38.60       38.85      1.80 o 
   1   2   7       28.66       24.15      1.68 o 
   2   2   7      109.09      106.17      3.10 o 
   3   2   7        1.73        0.51      1.05 o 
   4   2   7        6.53        5.24      1.22 o 
   5   2   7       14.67       16.48      1.77 o 
   6   2   7       31.03       28.52      2.47 o 
   7   2   7       54.21       58.46      3.93 o 
 -12   3   7       15.30        9.36      2.89 o 
 -11   3   7        0.02       -0.47      1.79 o 
 -10   3   7       34.54       33.20      2.31 o 
  -9   3   7       67.70       61.12      3.01 o 
  -8   3   7        4.52        4.50      1.36 o 
  -7   3   7      380.87      379.53      6.50 o 
  -6   3   7      378.91      395.69      6.60 o 
  -5   3   7       45.07       47.36      2.97 o 
  -4   3   7       73.40       69.70      2.60 o 
  -3   3   7       39.97       42.34      1.89 o 
  -2   3   7       24.33       27.69      1.61 o 
  -1   3   7      179.08      182.96      4.13 o 
   0   3   7      129.05      125.69      4.00 o 
   1   3   7       75.30       78.98      2.68 o 
   2   3   7       43.87       45.23      2.11 o 
   3   3   7      118.70      117.85      3.57 o 
   4   3   7       52.19       53.15      2.31 o 
   5   3   7       13.76       13.08      1.67 o 
   6   3   7       10.45       11.22      2.08 o 
   7   3   7        3.52        0.25      2.40 o 
 -11   4   7        8.62        3.45      2.05 o 
 -10   4   7        9.78       10.01      2.04 o 
  -9   4   7        6.13        5.29      1.46 o 
  -8   4   7       12.17        5.13      1.45 o 
  -7   4   7      125.53      121.37      3.41 o 
  -6   4   7        1.24        1.73      0.97 o 
  -5   4   7      496.96      492.01      7.72 o 
  -4   4   7       17.53       17.99      1.65 o 
  -3   4   7        5.58        4.93      1.30 o 
  -2   4   7       33.71       33.44      1.76 o 
  -1   4   7       17.84       13.68      1.35 o 
   0   4   7      575.17      609.40     10.09 o 
   1   4   7       27.39       31.01      1.82 o 
   2   4   7       45.48       42.91      2.10 o 
   3   4   7       40.61       37.69      2.08 o 
   4   4   7       15.72       17.65      1.73 o 
   5   4   7       25.11       18.13      1.84 o 
   6   4   7       10.84        8.25      1.80 o 
   7   4   7       94.26      102.86      4.38 o 
 -11   5   7       23.23       27.58      2.75 o 
 -10   5   7       14.50       16.86      2.22 o 
  -9   5   7       18.33       17.34      2.39 o 
  -8   5   7       32.79       40.45      3.50 o 
  -7   5   7        4.09        2.70      1.30 o 
  -6   5   7       82.75       68.41      2.98 o 
  -5   5   7       33.03       24.81      1.44 o 
  -4   5   7      111.15       99.65      3.24 o 
  -3   5   7      244.40      222.60      4.26 o 
  -2   5   7       88.47       84.64      2.72 o 
  -1   5   7      123.33      120.36      3.33 o 
   0   5   7      217.07      220.48      4.86 o 
   1   5   7       32.95       32.32      1.87 o 
   2   5   7       12.40       12.33      2.29 o 
   3   5   7        0.78       -1.24      1.24 o 
   4   5   7       18.13       15.14      2.84 o 
   5   5   7       31.09       33.37      2.28 o 
   6   5   7       34.24       36.50      2.48 o 
   7   5   7       27.74       22.31      3.08 o 
 -11   6   7       49.02       58.13      3.60 o 
 -10   6   7        7.80        4.81      2.01 o 
  -9   6   7       87.27       85.66      3.75 o 
  -8   6   7       10.09        9.77      1.86 o 
  -7   6   7       76.80       70.36      2.79 o 
  -6   6   7      146.99      124.67      4.03 o 
  -5   6   7       26.89       19.54      1.37 o 
  -4   6   7       11.31       17.34      1.27 o 
  -3   6   7       16.61       13.87      1.16 o 
  -2   6   7       52.39       46.59      2.44 o 
  -1   6   7       33.85       29.56      2.05 o 
   0   6   7      919.91      995.97     15.49 o 
   1   6   7      146.49      136.40      3.72 o 
   2   6   7        4.98        2.29      1.29 o 
   3   6   7       16.55       15.44      1.68 o 
   4   6   7       23.11       20.98      2.16 o 
   5   6   7        5.14        2.38      1.80 o 
   6   6   7       10.90        9.22      1.93 o 
 -11   7   7       69.96       82.49      4.19 o 
 -10   7   7       22.26       28.46      4.30 o 
  -9   7   7       78.23       74.43      3.64 o 
  -8   7   7       30.82       38.91      4.99 o 
  -7   7   7        2.38        0.98      1.35 o 
  -6   7   7       18.29       15.05      1.62 o 
  -5   7   7       47.49       48.41      2.26 o 
  -4   7   7       38.54       29.74      1.66 o 
  -3   7   7       44.62       40.03      1.72 o 
  -2   7   7       36.21       39.16      2.02 o 
  -1   7   7       80.11       78.68      2.78 o 
   0   7   7       31.73       29.81      1.92 o 
   1   7   7       39.18       39.97      2.66 o 
   2   7   7       26.73       26.08      1.93 o 
   3   7   7       29.74       29.74      2.38 o 
   4   7   7        3.05        1.31      1.73 o 
   5   7   7       27.97       22.46      2.42 o 
   6   7   7        2.08        1.56      1.96 o 
 -10   8   7        6.99        6.05      2.25 o 
  -9   8   7       25.00       22.91      2.51 o 
  -8   8   7        7.55        3.44      1.73 o 
  -7   8   7       37.81       38.02      2.32 o 
  -6   8   7      108.18      105.52      4.82 o 
  -5   8   7        3.71        1.94      1.28 o 
  -4   8   7       15.96       13.06      1.29 o 
  -3   8   7       30.13       25.09      1.74 o 
  -2   8   7       11.84       10.78      1.42 o 
  -1   8   7       10.34        5.48      1.35 o 
   0   8   7       83.94       80.65      2.94 o 
   1   8   7      346.46      358.12      7.08 o 
   2   8   7        6.73        4.00      1.66 o 
   3   8   7       44.29       48.14      2.87 o 
   4   8   7        0.79       -0.92      1.65 o 
   5   8   7        0.86       -0.33      1.88 o 
 -10   9   7        4.99        5.77      2.34 o 
  -9   9   7        1.90        0.13      1.94 o 
  -8   9   7       30.47       37.81      3.15 o 
  -7   9   7      165.23      167.46      7.31 o 
  -6   9   7       47.87       48.95      3.52 o 
  -5   9   7        4.26        3.64      1.40 o 
  -4   9   7       33.95       32.24      2.04 o 
  -3   9   7       20.60       14.54      1.57 o 
  -2   9   7       20.86       21.68      1.79 o 
  -1   9   7       23.05       19.01      1.69 o 
   0   9   7       62.72       62.31      2.67 o 
   1   9   7       53.46       53.12      2.50 o 
   2   9   7       22.90       19.84      2.60 o 
   3   9   7        9.00        7.67      1.93 o 
   4   9   7       33.67       37.56      4.60 o 
   5   9   7       24.40       21.54      3.06 o 
  -9  10   7       14.99       14.66      3.39 o 
  -8  10   7        0.95        0.26      1.80 o 
  -7  10   7       61.30       65.06      4.74 o 
  -6  10   7       64.27       62.88      3.31 o 
  -5  10   7        0.16        1.68      1.40 o 
  -4  10   7        6.23        5.26      1.74 o 
  -3  10   7       25.00       27.63      2.26 o 
  -2  10   7       77.12       71.15      2.84 o 
  -1  10   7        7.11        3.92      1.44 o 
   0  10   7        4.06        2.25      1.41 o 
   1  10   7       28.32       27.44      2.85 o 
   2  10   7        9.53        7.95      1.89 o 
   3  10   7        5.45        6.54      1.99 o 
   4  10   7       25.80       25.53      3.14 o 
  -8  11   7      124.08      134.55      6.63 o 
  -7  11   7       71.77       79.82      3.93 o 
  -6  11   7       29.65       41.75      4.26 o 
  -5  11   7       11.29       12.15      3.45 o 
  -4  11   7       16.54       14.67      2.10 o 
  -3  11   7       29.42       25.15      2.34 o 
  -2  11   7      112.69      103.77      3.41 o 
  -1  11   7       18.32       15.89      2.09 o 
   0  11   7       18.34       15.86      2.13 o 
   1  11   7       13.11       12.63      2.29 o 
   2  11   7        1.27       -1.66      1.66 o 
   3  11   7        1.12        2.18      2.28 o 
   4  11   7        7.35        6.69      2.67 o 
  -7  12   7        0.28       -0.18      2.37 o 
  -6  12   7       70.56       84.84      4.73 o 
  -5  12   7       12.82       17.66      3.34 o 
  -4  12   7       28.36       28.27      2.57 o 
  -3  12   7       24.12       21.84      2.32 o 
  -2  12   7       25.82       22.83      2.36 o 
  -1  12   7        5.62        4.46      1.57 o 
   0  12   7       61.33       60.16      3.26 o 
   1  12   7        7.76        6.56      2.00 o 
   2  12   7        0.29       -1.69      2.21 o 
   3  12   7       20.79       23.75      3.22 o 
  -6  13   7       44.04       51.91      5.17 o 
  -5  13   7       76.03       94.27      4.88 o 
  -4  13   7       52.38       59.11      3.96 o 
  -3  13   7        3.48        2.13      1.94 o 
  -2  13   7        2.61        2.60      1.86 o 
  -1  13   7       25.46       27.51      4.17 o 
   0  13   7        0.28        1.13      1.95 o 
   1  13   7       18.58       20.50      2.60 o 
   2  13   7       46.95       45.75      3.90 o 
  -4  14   7       11.47        8.62      2.52 o 
  -3  14   7        0.90        1.03      2.24 o 
  -2  14   7       14.04       12.40      2.68 o 
  -1  14   7       19.38       21.14      3.08 o 
   0  14   7       41.07       40.61      4.85 o 
 -12   0   8        4.34        5.65      3.24 o 
 -11   0   8        4.49        1.08      2.78 o 
 -10   0   8       91.85       86.36      4.23 o 
  -9   0   8        4.68        3.82      1.90 o 
  -8   0   8      286.61      288.23      7.79 o 
  -7   0   8        5.38        4.12      1.60 o 
  -6   0   8      619.96      615.10     15.95 o 
  -5   0   8       48.80       50.96      5.15 o 
  -4   0   8       30.40       25.59      3.23 o 
  -3   0   8       27.30       29.66      3.44 o 
  -2   0   8       82.23       85.25      5.99 o 
  -1   0   8       70.41       78.02      4.45 o 
   0   0   8        1.03       -0.10      1.23 o 
   1   0   8        1.48        1.37      1.35 o 
   2   0   8       98.45      103.88      5.24 o 
   3   0   8       18.01       20.52      5.30 o 
   4   0   8        4.41        3.17      2.54 o 
   5   0   8       31.09       36.04      3.79 o 
   6   0   8       33.99       18.77      3.37 o 
 -12   1   8       80.39      110.20     11.00 o 
 -11   1   8       21.31       24.15      2.56 o 
 -10   1   8       38.73       36.23      2.39 o 
  -9   1   8        2.79        1.41      1.26 o 
  -8   1   8       83.18       82.24      2.70 o 
  -7   1   8       83.40       74.70      2.65 o 
  -6   1   8        2.26        1.60      0.95 o 
  -5   1   8      170.27      175.38      3.65 o 
  -4   1   8       50.74       47.50      3.08 o 
  -3   1   8       56.00       61.16      4.33 o 
  -2   1   8      341.27      362.14      8.22 o 
  -1   1   8       33.52       35.48      2.28 o 
   0   1   8        9.10       10.13      1.72 o 
   1   1   8       38.49       34.41      2.29 o 
   2   1   8        3.40        3.71      1.30 o 
   3   1   8       61.86       54.25      2.46 o 
   4   1   8        7.04        2.00      1.73 o 
   5   1   8       85.15       89.37      4.51 o 
   6   1   8       21.90       22.33      3.07 o 
 -12   2   8        3.79        1.73      2.65 o 
 -11   2   8        2.55        1.82      1.96 o 
 -10   2   8       16.16       16.41      2.14 o 
  -9   2   8        6.53        4.32      2.55 o 
  -8   2   8        4.72        4.32      1.21 o 
  -7   2   8      101.62       94.97      2.74 o 
  -6   2   8      383.58      392.43      6.62 o 
  -5   2   8        1.68        1.48      0.85 o 
  -4   2   8       39.06       38.19      2.05 o 
  -3   2   8       26.07       22.95      2.19 o 
  -2   2   8       36.25       32.85      2.50 o 
  -1   2   8       33.16       33.96      2.33 o 
   0   2   8       24.75       20.76      1.55 o 
   1   2   8      203.06      216.28      4.81 o 
   2   2   8       90.06       98.08      4.82 o 
   3   2   8       17.91       18.69      1.92 o 
   4   2   8       18.08       20.23      1.87 o 
   5   2   8       22.97       24.96      2.49 o 
   6   2   8       14.91       11.45      3.12 o 
 -11   3   8       19.76       20.36      2.50 o 
 -10   3   8       14.06       13.46      1.87 o 
  -9   3   8       19.22       19.22      1.91 o 
  -8   3   8       31.75       25.22      1.89 o 
  -7   3   8       77.28       73.54      2.58 o 
  -6   3   8       68.69       65.23      2.51 o 
  -5   3   8       43.14       42.68      1.74 o 
  -4   3   8       82.89       82.38      2.72 o 
  -3   3   8       26.61       28.55      1.74 o 
  -2   3   8       38.20       37.88      1.90 o 
  -1   3   8        6.89        4.97      1.19 o 
   0   3   8      379.97      415.63      7.61 o 
   1   3   8        0.07       -0.49      1.14 o 
   2   3   8      127.99      125.58      3.58 o 
   3   3   8       16.40       13.50      1.44 o 
   4   3   8       14.96       13.62      1.77 o 
   5   3   8       34.56       30.17      2.61 o 
   6   3   8        1.39       -2.32      2.32 o 
 -11   4   8       26.33       32.41      2.85 o 
 -10   4   8       13.31       15.48      2.36 o 
  -9   4   8       44.40       48.23      2.60 o 
  -8   4   8       36.50       36.65      2.25 o 
  -7   4   8        3.29        4.38      1.16 o 
  -6   4   8       26.61       22.75      1.50 o 
  -5   4   8       41.90       36.07      2.09 o 
  -4   4   8       18.70       18.18      1.57 o 
  -3   4   8       88.66       83.51      2.92 o 
  -2   4   8      174.36      188.46      4.39 o 
  -1   4   8       79.33       79.12      2.77 o 
   0   4   8       40.15       47.38      2.23 o 
   1   4   8      162.72      166.73      4.20 o 
   2   4   8        4.77        3.64      1.33 o 
   3   4   8       13.55       11.53      1.69 o 
   4   4   8       33.80       37.70      2.63 o 
   5   4   8       20.54       20.21      2.34 o 
   6   4   8       32.22       30.01      3.31 o 
 -11   5   8       72.53       90.45      5.55 o 
 -10   5   8        0.16        0.32      1.93 o 
  -9   5   8        6.61        6.42      1.94 o 
  -8   5   8       17.22       17.43      1.83 o 
  -7   5   8       21.09       21.83      1.83 o 
  -6   5   8       77.69       70.91      2.95 o 
  -5   5   8       69.34       57.31      2.39 o 
  -4   5   8       44.93       34.85      1.95 o 
  -3   5   8       56.77       56.28      2.39 o 
  -2   5   8       90.67       98.48      3.09 o 
  -1   5   8       26.88       19.56      1.69 o 
   0   5   8       41.92       43.66      2.22 o 
   1   5   8      308.74      311.81      6.41 o 
   2   5   8       13.99       13.01      1.63 o 
   3   5   8       16.80       15.55      1.78 o 
   4   5   8        1.11       -0.46      1.69 o 
   5   5   8        5.31        2.77      1.97 o 
   6   5   8       23.48       31.59      4.53 o 
 -11   6   8       33.09       38.26      4.14 o 
 -10   6   8        7.14        9.76      2.14 o 
  -9   6   8       43.54       40.77      4.08 o 
  -8   6   8       39.43       40.97      2.45 o 
  -7   6   8       31.31       32.50      2.22 o 
  -6   6   8        0.58        2.43      2.17 o 
  -5   6   8       16.33       14.47      1.83 o 
  -4   6   8        2.28        1.98      1.21 o 
  -3   6   8       19.79       15.60      1.54 o 
  -2   6   8      121.95      120.08      3.89 o 
  -1   6   8       63.50       63.03      2.62 o 
   0   6   8      151.87      156.99      4.17 o 
   1   6   8       38.06       36.33      2.19 o 
   2   6   8        0.99        0.52      1.36 o 
   3   6   8        0.49        0.21      1.56 o 
   4   6   8        1.78        0.75      2.84 o 
   5   6   8       23.10       22.34      2.54 o 
 -10   7   8        4.49        1.97      2.07 o 
  -9   7   8       31.15       34.63      3.89 o 
  -8   7   8       28.77       28.00      3.27 o 
  -7   7   8      118.11      105.31      3.46 o 
  -6   7   8        6.86        8.12      2.04 o 
  -5   7   8       25.49       28.37      2.23 o 
  -4   7   8       75.77       66.69      2.64 o 
  -3   7   8        1.58        1.94      1.26 o 
  -2   7   8       12.57        9.82      1.51 o 
  -1   7   8       33.77       38.09      2.18 o 
   0   7   8      260.15      263.79      5.79 o 
   1   7   8       96.92      109.87      3.77 o 
   2   7   8        6.45        2.24      1.69 o 
   3   7   8       11.62       13.33      2.09 o 
   4   7   8       17.06       13.14      2.23 o 
   5   7   8       34.98       37.42      2.67 o 
 -10   8   8        0.26       -2.05      2.05 o 
  -9   8   8       37.73       33.94      2.86 o 
  -8   8   8       17.12       19.24      2.89 o 
  -7   8   8       39.26       39.98      2.79 o 
  -6   8   8       10.85       11.45      1.99 o 
  -5   8   8        0.20       -0.59      1.48 o 
  -4   8   8       17.40       12.82      1.59 o 
  -3   8   8        9.12        6.85      1.42 o 
  -2   8   8       39.64       39.08      2.21 o 
  -1   8   8       28.57       20.68      2.29 o 
   0   8   8      195.68      188.23      4.75 o 
   1   8   8       54.03       52.26      2.58 o 
   2   8   8       66.35       69.46      3.41 o 
   3   8   8        5.10        3.76      1.89 o 
   4   8   8        5.38        6.21      2.10 o 
   5   8   8       12.21       10.69      3.38 o 
  -9   9   8        6.82        7.62      2.63 o 
  -8   9   8        8.38        4.11      3.11 o 
  -7   9   8      101.44      106.92      5.06 o 
  -6   9   8       17.65       17.82      2.18 o 
  -5   9   8       17.74       15.42      2.06 o 
  -4   9   8       98.45       86.16      4.13 o 
  -3   9   8       10.70       11.82      1.72 o 
  -2   9   8       60.84       64.79      2.79 o 
  -1   9   8       17.88       18.57      2.10 o 
   0   9   8      125.57      129.15      3.94 o 
   1   9   8       72.74       70.65      3.45 o 
   2   9   8        2.28        0.42      1.97 o 
   3   9   8       20.02       20.57      2.49 o 
   4   9   8       17.92       14.86      2.69 o 
  -9  10   8       38.03       45.67      3.94 o 
  -8  10   8       89.13       98.13      5.09 o 
  -7  10   8       26.30       24.82      3.15 o 
  -6  10   8        8.71        6.92      2.67 o 
  -5  10   8       47.83       51.95      3.11 o 
  -4  10   8        1.97       -0.62      1.63 o 
  -3  10   8        1.21       -0.14      1.60 o 
  -2  10   8        7.93        8.46      1.66 o 
  -1  10   8        5.48        6.18      1.81 o 
   0  10   8       23.93       25.48      5.99 o 
   1  10   8        9.21        8.73      2.06 o 
   2  10   8       16.23       19.22      3.51 o 
   3  10   8       16.00       10.42      2.40 o 
  -8  11   8       32.17       39.56      3.92 o 
  -7  11   8      123.76      130.78      7.21 o 
  -6  11   8       20.71       25.30      3.10 o 
  -5  11   8        8.45        6.22      3.14 o 
  -4  11   8       22.45       24.29      2.39 o 
  -3  11   8        6.06        5.16      1.86 o 
  -2  11   8        8.66        5.33      1.63 o 
  -1  11   8        4.12        3.01      1.85 o 
   0  11   8       85.92       89.29      5.47 o 
   1  11   8        7.98        9.87      2.17 o 
   2  11   8        0.11       -1.66      2.25 o 
  -7  12   8       13.19       13.38      2.89 o 
  -6  12   8       21.62       18.67      3.77 o 
  -5  12   8       10.44       10.94      2.63 o 
  -4  12   8       27.48       29.01      3.17 o 
  -3  12   8       19.59       14.81      2.25 o 
  -2  12   8        5.24        2.85      1.87 o 
  -1  12   8        5.05        4.69      2.02 o 
   0  12   8       45.29       52.24      3.28 o 
   1  12   8        0.59        0.55      2.00 o 
  -5  13   8       48.11       49.15      3.91 o 
  -4  13   8       13.58       11.59      3.12 o 
  -3  13   8        3.04        0.70      1.95 o 
  -2  13   8        6.90        2.73      2.47 o 
  -1  13   8       78.94       91.28      4.78 o 
   0  13   8       18.34       18.74      2.53 o 
 -11   0   9        9.50        6.81      3.06 o 
 -10   0   9       20.73       23.62      3.65 o 
  -9   0   9       69.51       71.33      3.83 o 
  -8   0   9        3.87        5.91      1.86 o 
  -7   0   9      390.72      389.76     12.60 o 
  -6   0   9        0.07        0.01      1.37 o 
  -5   0   9      146.73      144.39      6.14 o 
  -4   0   9       13.86       16.19      4.01 o 
  -3   0   9       29.36       26.61      3.03 o 
  -2   0   9        3.06        2.90      2.38 o 
  -1   0   9        0.58       -1.25      2.15 o 
   0   0   9       38.60       38.43      5.83 o 
   1   0   9        0.10       -0.83      1.43 o 
   2   0   9       45.47       43.80      3.92 o 
   3   0   9       18.87       17.05      3.11 o 
   4   0   9        3.09       -0.61      2.52 o 
   5   0   9      110.37      121.49      6.93 o 
 -11   1   9        8.77        8.50      4.08 o 
 -10   1   9       22.00       22.00      5.06 o 
  -9   1   9        0.66       -0.77      1.35 o 
  -8   1   9       23.24       19.37      1.62 o 
  -7   1   9       41.77       40.05      2.49 o 
  -6   1   9      166.74      166.30      4.27 o 
  -5   1   9        5.54        5.90      1.26 o 
  -4   1   9       18.60       19.17      1.94 o 
  -3   1   9       10.65       12.12      1.78 o 
  -2   1   9      119.44      142.31      4.43 o 
  -1   1   9      108.76      116.24      4.01 o 
   0   1   9        8.23        6.80      2.25 o 
   1   1   9       79.84       82.25      3.00 o 
   2   1   9       16.90       14.25      2.07 o 
   3   1   9       12.72       14.78      2.10 o 
   4   1   9       18.10       18.42      2.34 o 
   5   1   9       16.15       13.88      2.95 o 
 -11   2   9        9.05        7.21      2.00 o 
 -10   2   9        2.92       -1.17      1.72 o 
  -9   2   9       23.53       17.46      1.93 o 
  -8   2   9        4.65        4.34      1.27 o 
  -7   2   9       31.98       28.10      1.68 o 
  -6   2   9       38.43       33.50      1.97 o 
  -5   2   9       62.53       59.23      3.82 o 
  -4   2   9        8.25        8.75      1.38 o 
  -3   2   9       13.43       10.07      1.79 o 
  -2   2   9       51.17       54.89      2.86 o 
  -1   2   9        1.63        1.45      1.55 o 
   0   2   9       54.46       62.48      3.08 o 
   1   2   9       14.52       16.93      2.06 o 
   2   2   9        0.76       -0.89      1.36 o 
   3   2   9       15.78       16.05      1.81 o 
   4   2   9        0.67        0.25      1.81 o 
   5   2   9        4.20        2.17      3.84 o 
 -11   3   9       16.21       18.84      2.49 o 
 -10   3   9       11.68       12.36      2.22 o 
  -9   3   9       27.84       33.55      2.32 o 
  -8   3   9       67.12       65.37      2.81 o 
  -7   3   9       15.00       15.83      2.16 o 
  -6   3   9       22.75       21.57      1.83 o 
  -5   3   9      290.74      282.98      5.87 o 
  -4   3   9       12.67       12.82      1.53 o 
  -3   3   9      158.09      159.16      5.28 o 
  -2   3   9       45.43       53.87      2.82 o 
  -1   3   9       54.16       61.13      4.85 o 
   0   3   9       32.41       32.75      2.42 o 
   1   3   9       64.55       60.36      3.07 o 
   2   3   9        1.89       -0.85      1.63 o 
   3   3   9       65.49       67.04      2.91 o 
   4   3   9        1.00        0.03      1.56 o 
   5   3   9       14.81       16.43      2.87 o 
 -11   4   9       15.87       17.39      4.18 o 
 -10   4   9       43.60       50.71      3.21 o 
  -9   4   9        1.86        0.31      1.87 o 
  -8   4   9       76.82       76.80      3.54 o 
  -7   4   9      129.90      125.49      4.44 o 
  -6   4   9      151.12      140.63      3.89 o 
  -5   4   9       15.64       13.69      1.57 o 
  -4   4   9       67.54       61.41      5.65 o 
  -3   4   9        4.90        3.37      1.40 o 
  -2   4   9      155.16      155.25      4.26 o 
  -1   4   9       84.99       95.98      4.76 o 
   0   4   9      111.38      127.62      5.21 o 
   1   4   9      191.23      204.85      5.63 o 
   2   4   9       26.20       21.47      2.57 o 
   3   4   9       12.01        8.01      1.73 o 
   4   4   9        3.57        1.54      1.86 o 
   5   4   9        3.39        2.24      2.07 o 
 -11   5   9       36.07       39.01      4.07 o 
 -10   5   9       11.31       13.66      2.64 o 
  -9   5   9        6.11        2.78      2.00 o 
  -8   5   9        1.04        0.73      1.71 o 
  -7   5   9       63.79       68.29      3.30 o 
  -6   5   9       14.51       14.66      1.66 o 
  -5   5   9        6.97        6.57      1.42 o 
  -4   5   9       19.34       17.58      1.69 o 
  -3   5   9       33.20       32.59      2.06 o 
  -2   5   9        9.65        9.85      1.49 o 
  -1   5   9        8.74        5.07      1.42 o 
   0   5   9      289.34      303.74      6.36 o 
   1   5   9       20.13       17.55      2.16 o 
   2   5   9       30.12       28.50      2.49 o 
   3   5   9       49.07       47.15      3.54 o 
   4   5   9       21.35       25.54      4.02 o 
   5   5   9       21.19       20.87      2.57 o 
 -10   6   9       15.73       19.00      2.96 o 
  -9   6   9       60.29       61.53      4.51 o 
  -8   6   9        5.81        4.16      1.95 o 
  -7   6   9       73.20       75.67      3.48 o 
  -6   6   9       20.47       25.27      2.72 o 
  -5   6   9       71.70       77.29      2.93 o 
  -4   6   9       32.98       31.18      2.04 o 
  -3   6   9       55.76       57.93      2.87 o 
  -2   6   9        7.86        8.69      1.53 o 
  -1   6   9       22.16       20.12      1.87 o 
   0   6   9       28.60       29.38      2.13 o 
   1   6   9       11.75       11.09      1.72 o 
   2   6   9       30.24       28.65      2.53 o 
   3   6   9       60.33       65.87      4.12 o 
   4   6   9        0.61        0.91      3.35 o 
 -10   7   9        1.53       -0.58      3.01 o 
  -9   7   9       35.37       42.41      3.71 o 
  -8   7   9       25.90       22.10      3.27 o 
  -7   7   9       42.43       44.41      2.94 o 
  -6   7   9        0.17       -0.37      1.62 o 
  -5   7   9       15.33       14.64      2.04 o 
  -4   7   9       26.55       22.37      1.90 o 
  -3   7   9       25.45       21.16      1.88 o 
  -2   7   9       21.37       21.56      1.93 o 
  -1   7   9       10.45        8.67      1.65 o 
   0   7   9       50.10       49.67      2.60 o 
   1   7   9       17.89       14.62      2.03 o 
   2   7   9        3.01        4.21      2.56 o 
   3   7   9        1.85        0.58      2.27 o 
   4   7   9        6.22        6.56      2.87 o 
  -9   8   9        8.75        5.01      3.21 o 
  -8   8   9        5.39        6.03      2.49 o 
  -7   8   9       15.32       12.98      2.20 o 
  -6   8   9       12.24       13.23      2.12 o 
  -5   8   9        7.06        5.43      1.83 o 
  -4   8   9        5.08        6.39      1.56 o 
  -3   8   9        8.95        7.38      1.62 o 
  -2   8   9       41.29       44.03      2.48 o 
  -1   8   9       22.35       21.23      2.10 o 
   0   8   9      137.73      141.37      4.23 o 
   1   8   9        9.91        7.71      2.09 o 
   2   8   9        4.50        4.54      2.03 o 
   3   8   9        2.91        0.23      2.38 o 
  -9   9   9       47.72       65.26      4.44 o 
  -8   9   9       88.73      102.39      5.08 o 
  -7   9   9       44.21       41.55      3.52 o 
  -6   9   9        8.62        6.20      1.97 o 
  -5   9   9        7.58        6.46      1.96 o 
  -4   9   9        0.09       -1.58      1.63 o 
  -3   9   9       19.86       19.39      1.90 o 
  -2   9   9       52.87       59.90      3.56 o 
  -1   9   9        2.35        0.14      1.58 o 
   0   9   9      113.53      107.81      5.03 o 
   1   9   9       33.04       29.25      2.72 o 
   2   9   9        5.57        5.75      2.24 o 
  -8  10   9       44.74       61.89      6.97 o 
  -7  10   9      105.19      108.82      5.40 o 
  -6  10   9       47.78       49.18      4.42 o 
  -5  10   9       14.45       13.71      2.91 o 
  -4  10   9       81.79       81.66      3.70 o 
  -3  10   9       13.26       12.33      2.17 o 
  -2  10   9        6.13        2.21      1.85 o 
  -1  10   9        8.85        8.21      1.83 o 
   0  10   9       20.29       18.91      2.44 o 
   1  10   9       91.23       83.90      4.04 o 
   2  10   9        0.21        1.52      2.15 o 
  -7  11   9       55.91       55.86      4.98 o 
  -6  11   9        1.67        0.80      2.43 o 
  -5  11   9       39.05       48.15      4.33 o 
  -4  11   9        9.76       10.84      2.20 o 
  -3  11   9       49.78       45.11      3.06 o 
  -2  11   9       13.75       11.06      3.44 o 
  -1  11   9       18.46       15.30      2.38 o 
   0  11   9       24.53       28.09      2.82 o 
   1  11   9       12.97        9.38      2.41 o 
  -5  12   9       25.35       27.74      3.22 o 
  -4  12   9        6.70        5.90      2.28 o 
  -3  12   9       41.68       35.42      2.88 o 
  -2  12   9       16.41       12.94      2.81 o 
  -1  12   9       14.20       18.93      3.07 o 
  -9   0  10        2.67       -1.83      2.98 o 
  -8   0  10       16.89       16.38      2.95 o 
  -7   0  10        0.19       -2.26      2.26 o 
  -6   0  10      237.94      249.67      8.93 o 
  -5   0  10        0.62        0.20      2.93 o 
  -4   0  10       20.19       22.59      3.20 o 
  -3   0  10        1.05        1.90      2.42 o 
  -2   0  10       56.54       63.86      6.47 o 
  -1   0  10       32.64       38.01      6.63 o 
   0   0  10      136.57      138.14      6.57 o 
   1   0  10       28.45       33.63      6.80 o 
   2   0  10       51.47       47.09      4.30 o 
   3   0  10        8.34        2.09      2.82 o 
   4   0  10       27.51       19.48      3.77 o 
 -11   1  10       14.38       14.62      4.63 o 
 -10   1  10       49.76       53.56      5.26 o 
  -9   1  10       10.14        9.65      2.09 o 
  -8   1  10        0.41        0.05      1.91 o 
  -7   1  10       38.01       39.17      2.66 o 
  -6   1  10       40.09       44.54      2.99 o 
  -5   1  10       15.16       15.99      2.05 o 
  -4   1  10        3.95        3.86      1.71 o 
  -3   1  10       43.98       44.31      2.75 o 
  -2   1  10       19.51       18.63      2.24 o 
  -1   1  10       25.66       30.95      3.05 o 
   0   1  10      103.61      114.23      4.20 o 
   1   1  10       40.11       37.78      4.35 o 
   2   1  10        6.89        7.31      2.07 o 
   3   1  10        1.54       -0.30      1.97 o 
   4   1  10       19.20       20.53      2.59 o 
 -11   2  10       23.98       24.04      3.47 o 
 -10   2  10        4.11        2.87      2.16 o 
  -9   2  10       16.19       13.26      2.20 o 
  -8   2  10        7.44        8.25      1.67 o 
  -7   2  10      123.55      127.19      4.87 o 
  -6   2  10      217.32      237.17      6.13 o 
  -5   2  10      163.55      181.57      5.82 o 
  -4   2  10       51.09       50.54      3.02 o 
  -3   2  10        0.40       -0.19      1.59 o 
  -2   2  10      119.30      143.78      5.39 o 
  -1   2  10        6.26        6.09      1.89 o 
   0   2  10       11.96       10.31      2.06 o 
   1   2  10       95.34      101.92      4.06 o 
   2   2  10       43.41       48.34      3.23 o 
   3   2  10       21.89       18.32      2.46 o 
   4   2  10        1.81       -1.80      2.10 o 
 -10   3  10       19.52       19.18      2.64 o 
  -9   3  10        2.16       -0.17      2.02 o 
  -8   3  10       48.01       46.43      2.88 o 
  -7   3  10        1.11        0.39      1.82 o 
  -6   3  10        0.93       -0.46      1.81 o 
  -5   3  10       70.83       80.25      3.46 o 
  -4   3  10       43.82       43.98      2.78 o 
  -3   3  10       19.27       19.80      2.24 o 
  -2   3  10      189.18      214.69      5.88 o 
  -1   3  10       27.00       27.73      2.42 o 
   0   3  10       46.70       45.66      4.25 o 
   1   3  10      172.30      187.18      5.65 o 
   2   3  10        7.38        7.59      1.73 o 
   3   3  10       29.00       28.44      3.26 o 
   4   3  10        8.00        9.74      2.73 o 
 -10   4  10        4.28       -0.74      2.29 o 
  -9   4  10       51.45       60.16      3.49 o 
  -8   4  10       26.17       26.82      2.60 o 
  -7   4  10       11.61       11.07      1.96 o 
  -6   4  10        5.21        4.20      1.46 o 
  -5   4  10       73.29       75.22      5.04 o 
  -4   4  10       81.55       95.96      4.68 o 
  -3   4  10       40.79       42.63      3.22 o 
  -2   4  10        9.91        8.67      1.93 o 
  -1   4  10       18.25       19.71      2.32 o 
   0   4  10       99.52      103.60      4.10 o 
   1   4  10        6.72        3.50      1.87 o 
   2   4  10        1.83        0.14      1.87 o 
   3   4  10        2.69        1.76      2.03 o 
   4   4  10        3.65        8.57      2.75 o 
 -10   5  10        8.07        9.54      2.90 o 
  -9   5  10       37.76       39.14      3.04 o 
  -8   5  10       28.85       29.64      2.69 o 
  -7   5  10       73.56       70.75      3.51 o 
  -6   5  10       51.03       52.80      2.60 o 
  -5   5  10       13.45       11.85      1.67 o 
  -4   5  10       13.96       15.76      2.11 o 
  -3   5  10        4.40        2.13      1.74 o 
  -2   5  10        0.76       -0.95      1.63 o 
  -1   5  10       13.01       13.30      2.18 o 
   0   5  10       34.15       35.81      3.57 o 
   1   5  10       10.93        9.43      2.40 o 
   2   5  10        1.94        1.03      1.98 o 
   3   5  10       16.01       21.40      3.76 o 
 -10   6  10        0.84       -1.29      3.15 o 
  -9   6  10       20.88       28.91      2.92 o 
  -8   6  10       22.19       23.15      2.60 o 
  -7   6  10        6.34        3.35      1.96 o 
  -6   6  10        4.80        4.16      1.90 o 
  -5   6  10       14.71       12.55      1.72 o 
  -4   6  10       38.00       37.39      2.53 o 
  -3   6  10       18.05       14.44      2.17 o 
  -2   6  10        4.04        2.77      1.84 o 
  -1   6  10        2.88        2.67      1.81 o 
   0   6  10       11.72        7.40      2.04 o 
   1   6  10        0.39        0.94      1.91 o 
   2   6  10        8.22        8.58      2.69 o 
   3   6  10        6.02        5.03      2.66 o 
  -9   7  10       13.50       12.85      2.93 o 
  -8   7  10       10.77       11.47      2.34 o 
  -7   7  10        5.48        6.45      2.06 o 
  -6   7  10        2.70       -1.10      1.79 o 
  -5   7  10        7.67        6.39      2.01 o 
  -4   7  10       17.87       16.66      1.92 o 
  -3   7  10       20.46       19.61      2.34 o 
  -2   7  10       58.37       71.19      3.55 o 
  -1   7  10       16.65       16.46      2.30 o 
   0   7  10       13.54        5.81      2.14 o 
   1   7  10        9.33        8.52      2.28 o 
   2   7  10        4.23        4.07      2.59 o 
   3   7  10       16.48       23.71      3.34 o 
  -8   8  10       14.75       12.56      2.81 o 
  -7   8  10      154.28      172.93      5.53 o 
  -6   8  10        1.40        0.28      1.88 o 
  -5   8  10        7.95        6.93      2.01 o 
  -4   8  10       39.26       34.54      2.38 o 
  -3   8  10        4.37        1.62      1.61 o 
  -2   8  10        3.95        5.00      2.00 o 
  -1   8  10       32.16       31.11      2.80 o 
   0   8  10        2.58        2.37      2.06 o 
   1   8  10       57.33       53.15      4.00 o 
   2   8  10        3.34        3.71      2.59 o 
  -8   9  10       75.98       99.43      5.16 o 
  -7   9  10       23.46       23.21      3.20 o 
  -6   9  10       19.91       16.09      2.44 o 
  -5   9  10        1.35        1.05      1.93 o 
  -4   9  10        1.92        2.76      1.94 o 
  -3   9  10       17.40       15.13      2.22 o 
  -2   9  10       16.76       16.42      2.60 o 
  -1   9  10        6.90        6.93      2.59 o 
   0   9  10        4.37        2.00      2.56 o 
   1   9  10       25.84       29.31      3.32 o 
  -7  10  10        7.35        7.09      2.64 o 
  -6  10  10       41.97       47.89      3.26 o 
  -5  10  10       15.53       15.08      2.99 o 
  -4  10  10        3.58        4.90      2.10 o 
  -3  10  10        8.47        4.66      2.48 o 
  -2  10  10        8.72        7.88      2.01 o 
  -1  10  10        4.71        1.74      2.47 o 
   0  10  10      218.16      237.23      7.90 o 
  -5  11  10       35.46       33.68      3.00 o 
  -4  11  10       14.56       13.11      2.44 o 
  -3  11  10       11.18        7.14      3.93 o 
  -2  11  10        5.58        8.49      2.36 o 
 -10   0  11        0.03       -1.23      4.27 o 
  -9   0  11       12.53        8.97      3.01 o 
  -8   0  11        2.20       -1.18      2.54 o 
  -7   0  11        7.09        7.02      4.12 o 
  -6   0  11       48.68       59.57     12.88 o 
  -5   0  11      126.44      132.14      6.58 o 
  -4   0  11        0.01       -0.08      2.51 o 
  -3   0  11      116.80      117.00      6.18 o 
  -2   0  11       14.59       15.95      3.46 o 
  -1   0  11        3.30        1.28      2.75 o 
   0   0  11       14.02       11.23      3.06 o 
   1   0  11       18.59       17.19      3.51 o 
   2   0  11        2.67        4.50      3.16 o 
   3   0  11       12.55       16.30      3.86 o 
 -10   1  11        8.72       16.09      2.96 o 
  -9   1  11        2.53        1.84      2.42 o 
  -8   1  11        6.43        6.58      2.04 o 
  -7   1  11       52.44       42.89      2.91 o 
  -6   1  11       67.24       73.83      3.57 o 
  -5   1  11       73.83       79.80      3.69 o 
  -4   1  11       24.84       25.94      2.54 o 
  -3   1  11       12.30       11.56      2.21 o 
  -2   1  11       22.44       20.15      2.45 o 
  -1   1  11       56.85       57.39      3.61 o 
   0   1  11        8.95        8.84      2.23 o 
   1   1  11      151.59      171.26      5.55 o 
   2   1  11        8.52        7.92      2.47 o 
   3   1  11        4.23        1.92      2.32 o 
 -10   2  11       53.74       49.15      4.73 o 
  -9   2  11       13.78       11.77      4.39 o 
  -8   2  11        9.76        3.88      2.02 o 
  -7   2  11        9.50        6.81      1.99 o 
  -6   2  11       20.36       17.75      2.31 o 
  -5   2  11       12.64       11.95      2.12 o 
  -4   2  11       13.66       16.60      2.28 o 
  -3   2  11        2.99        2.10      1.89 o 
  -2   2  11       32.78       36.51      2.85 o 
  -1   2  11       56.02       53.65      5.13 o 
   0   2  11       66.67       68.46      5.89 o 
   1   2  11       74.16       72.91      7.07 o 
   2   2  11       22.74       25.82      2.80 o 
   3   2  11       23.68       23.82      2.81 o 
 -10   3  11        4.00        3.16      2.82 o 
  -9   3  11       53.77       56.27      5.72 o 
  -8   3  11       35.72       38.81     10.26 o 
  -7   3  11       48.44       50.57      3.42 o 
  -6   3  11       86.32       94.30      3.93 o 
  -5   3  11        4.15        5.12      1.90 o 
  -4   3  11        9.74       11.17      2.16 o 
  -3   3  11       32.40       35.96      2.82 o 
  -2   3  11       18.91       20.32      2.43 o 
  -1   3  11        4.77        4.96      2.07 o 
   0   3  11       95.31      108.25      4.40 o 
   1   3  11        6.26        7.16      2.19 o 
   2   3  11        0.44        2.45      2.35 o 
  -9   4  11       11.42        6.90      2.68 o 
  -8   4  11        0.82        0.06      2.44 o 
  -7   4  11        9.74       13.27      3.36 o 
  -6   4  11       12.47       12.33      2.20 o 
  -5   4  11       19.38       19.35      2.39 o 
  -4   4  11       28.99       30.00      2.64 o 
  -3   4  11       35.62       38.54      2.94 o 
  -2   4  11       12.13        9.76      2.19 o 
  -1   4  11        6.97        4.04      2.04 o 
   0   4  11        8.05        6.61      2.17 o 
   1   4  11       28.32       23.42      2.65 o 
   2   4  11       16.69       11.85      3.46 o 
  -9   5  11       15.58       13.77      3.02 o 
  -8   5  11       30.37       31.78      3.91 o 
  -7   5  11        0.84        1.76      2.53 o 
  -6   5  11        4.03        4.11      2.31 o 
  -5   5  11       27.66       29.44      2.61 o 
  -4   5  11       26.95       25.66      2.60 o 
  -3   5  11       50.01       56.30      3.40 o 
  -2   5  11       62.13       79.91      3.90 o 
  -1   5  11        2.64        1.85      2.05 o 
   0   5  11       17.83       17.72      2.46 o 
   1   5  11        2.28        3.54      2.23 o 
   2   5  11       16.42       19.42      3.23 o 
  -9   6  11       10.67       12.95      3.16 o 
  -8   6  11       47.66       49.35      3.99 o 
  -7   6  11        8.43        6.82      2.72 o 
  -6   6  11       34.36       40.96      5.58 o 
  -5   6  11       33.12       27.32      2.62 o 
  -4   6  11       16.93       15.05      2.36 o 
  -3   6  11        1.32        2.25      1.99 o 
  -2   6  11       14.05       11.78      2.39 o 
  -1   6  11        2.11       -1.12      2.05 o 
   0   6  11        5.73        2.84      2.20 o 
   1   6  11        6.88        6.09      2.40 o 
  -7   7  11      113.26      114.78      5.36 o 
  -6   7  11        7.34        5.23      2.62 o 
  -5   7  11       12.64       12.16      3.47 o 
  -4   7  11        2.02       -1.94      2.07 o 
  -3   7  11       11.64       11.83      2.60 o 
  -2   7  11       29.30       38.55      3.28 o 
  -1   7  11       10.93       14.41      2.64 o 
   0   7  11       14.54       14.44      2.57 o 
   1   7  11       21.48       19.29      3.23 o 
  -7   8  11        8.63        8.68      2.94 o 
  -6   8  11       25.66       28.11      3.34 o 
  -5   8  11        3.16        6.25      3.30 o 
  -4   8  11        8.44        2.36      2.56 o 
  -3   8  11       11.22       13.81      2.46 o 
  -2   8  11        6.27        5.77      2.23 o 
  -1   8  11        0.84       -2.45      2.98 o 
   0   8  11       49.89       48.14      4.06 o 
  -6   9  11       15.38       13.53      3.01 o 
  -5   9  11       70.72       91.55      4.99 o 
  -4   9  11       45.10       45.26      4.67 o 
  -3   9  11       12.09       10.79      3.06 o 
  -2   9  11        2.75        0.06      2.14 o 
  -1   9  11        0.36       -0.99      2.30 o 
  -9   0  12        6.00        8.26      3.36 o 
  -8   0  12        3.72        5.59      3.26 o 
  -7   0  12       26.91       28.14      3.92 o 
  -6   0  12       22.35       24.86      3.73 o 
  -5   0  12        0.06       -3.88      6.26 o 
  -4   0  12       34.70       29.92      5.30 o 
  -3   0  12       15.27       19.28      3.79 o 
  -2   0  12       63.86       68.70      9.42 o 
  -1   0  12        1.60       -2.12      2.92 o 
   0   0  12        9.67        7.90      3.43 o 
   1   0  12        9.19        7.55      3.61 o 
  -9   1  12        1.39        0.06      2.46 o 
  -8   1  12        4.40        4.32      2.17 o 
  -7   1  12       30.05       30.42      2.81 o 
  -6   1  12       69.84       79.41      3.94 o 
  -5   1  12      103.78      130.57      4.88 o 
  -4   1  12        6.69        2.42      2.18 o 
  -3   1  12        8.50        2.47      2.82 o 
  -2   1  12       30.90       34.38      2.96 o 
  -1   1  12       11.28       14.69      2.54 o 
   0   1  12      106.65      126.22      4.97 o 
   1   1  12       82.12       96.80      8.61 o 
  -9   2  12       40.33       48.25      3.95 o 
  -8   2  12        4.90        8.11      2.88 o 
  -7   2  12       11.87        8.11      2.31 o 
  -6   2  12       13.27       11.83      2.38 o 
  -5   2  12       11.39       12.71      2.62 o 
  -4   2  12        8.14        4.70      2.27 o 
  -3   2  12       18.17       24.16      2.78 o 
  -2   2  12       26.74       26.86      2.90 o 
  -1   2  12        8.31        5.39      2.31 o 
   0   2  12       11.60       11.12      2.53 o 
   1   2  12       52.93       58.63      4.65 o 
  -9   3  12       20.66       19.89      3.34 o 
  -8   3  12        1.82        4.24      2.69 o 
  -7   3  12       22.05       18.53      2.62 o 
  -6   3  12        1.76        0.10      2.03 o 
  -5   3  12       14.02       12.55      2.43 o 
  -4   3  12       26.19       24.27      2.77 o 
  -3   3  12        0.54       -2.03      2.03 o 
  -2   3  12       19.05       17.46      2.65 o 
  -1   3  12        2.85        2.29      2.25 o 
   0   3  12        1.51       -0.55      2.18 o 
  -8   4  12       17.02       28.19      5.77 o 
  -7   4  12       33.90       38.76      3.76 o 
  -6   4  12       46.94       54.42      4.87 o 
  -5   4  12        8.25       11.24      2.38 o 
  -4   4  12        3.16        4.12      2.14 o 
  -3   4  12        0.06       -1.37      2.12 o 
  -2   4  12        0.29       -0.08      2.17 o 
  -1   4  12       24.43       24.45      2.86 o 
   0   4  12        6.24        1.76      2.29 o 
  -8   5  12        0.08       -3.44      3.44 o 
  -7   5  12       46.76       51.92      4.23 o 
  -6   5  12       25.16       29.48      3.56 o 
  -5   5  12       35.76       38.40      3.16 o 
  -4   5  12        9.49        7.45      2.32 o 
  -3   5  12        1.01       -2.11      2.11 o 
  -2   5  12        1.56        4.36      2.37 o 
  -1   5  12        2.26       -0.56      2.24 o 
   0   5  12        5.02        5.78      2.38 o 
  -7   6  12       95.01      119.49      7.22 o 
  -6   6  12        7.26        6.22      2.73 o 
  -5   6  12       54.71       64.43      5.16 o 
  -4   6  12        7.66        8.93      2.74 o 
  -3   6  12        9.29        8.98      2.51 o 
  -2   6  12       30.97       28.31      3.05 o 
  -1   6  12        3.17        2.22      2.35 o 
  -6   7  12       18.26       17.04      3.24 o 
  -5   7  12       11.77       11.70      3.00 o 
  -4   7  12       57.33       65.41      4.54 o 
  -3   7  12       14.13       11.28      2.56 o 
  -2   7  12       19.93       24.47      3.87 o 
  -7   0  13       13.27       13.36      4.00 o 
  -6   0  13       13.88       17.26      4.93 o 
  -5   0  13       29.08       36.48      4.71 o 
  -4   0  13        0.00       -2.43      3.33 o 
  -3   0  13        0.05        1.54      3.40 o 
  -2   0  13        0.00       -3.22      3.22 o 
  -1   0  13       30.52       27.85      4.45 o 
  -7   1  13        8.25        8.35      2.59 o 
  -6   1  13        6.54        4.80      2.51 o 
  -5   1  13        9.20       10.07      2.68 o 
  -4   1  13       16.21       15.67      2.80 o 
  -3   1  13       53.51       56.74      3.77 o 
  -2   1  13        1.63       -0.04      2.37 o 
  -1   1  13        6.99        7.48      2.61 o 
  -7   2  13        1.53        4.33      2.42 o 
  -6   2  13       24.15       25.81      3.01 o 
  -5   2  13       38.29       48.31      3.63 o 
  -4   2  13       32.06       36.53      3.38 o 
  -3   2  13        6.21        4.87      2.60 o 
  -2   2  13        0.88        1.11      2.41 o 
  -7   3  13       11.81        8.67      2.53 o 
  -6   3  13       40.98       54.68      4.37 o 
  -5   3  13       12.31       11.67      2.67 o 
  -4   3  13        6.25        7.14      2.65 o 
  -3   3  13        0.06        1.46      5.43 o 
  -2   3  13        3.20       -0.44      2.52 o 
  -5   4  13       15.70       11.99      2.74 o 
  -3   4  13        5.61        3.87      2.53 o 
  -4   5  13       12.11       11.38      2.77 o 
                                                 
